# Supplementary material for: Structural and functional dissection of differentially expressed tomato WRKY transcripts in host defense response against the vascular wilt pathogen (Fusarium oxysporum f. sp. lycopersici)
Source: PLoS One. 2018 Apr 30;13(4):e0193922. doi: 10.1371/journal.pone.0193922 (PMC5927432; doi:10.1371/journal.pone.0193922)
Supplement: S1 Table — (XLS) [file pone.0193922.s011.xls]

## Sheet: Tomato
ID_REF	Treated 1	Treated 2	Contorl1	Control2
AE000151_681_35_S_1	0.0254689	0.35493	0.382199	0.120772
AE000151b_962_35_S_1	0.096362	-0.15581	1.93578	-0.311113
AE000184_1964_35_S_1	-0.0356358	-0.350579	1.55135	-0.262322
AE000185_943_35_S_1	-0.231392	-0.48561	-0.495571	-0.50879
D86239_673_40_S_1	0.228865	0.280931	-1.47631	0.447676
M15263_1408_35_S_1	-1.19715	-0.895796	-1.40543	-0.948196
M34825_1215_35_S_1	1.31141	1.89758	2.3801	1.43295
NP000012_419_39_S_1	2.26988	-0.768229	2.52429	4.1163
NP000037_1009_35_S_1	1.96313	1.7149	1.53665	2.11044
NP000066_643_40_X4_1	-0.24919	0.820625	-0.779746	0.572318
NP000077_1308_40_S_1	13.1465	0.151887	-0.68126	0.855565
NP000092_1143_40_S_1	2.02032	2.28024	5.61746	3.48757
NP000098_229_41_S_1	0.0474323	-0.134314	-0.90868	0.810805
NP000099_1696_37_X5_1	1.96313	2.18325	1.94498	2.42455
NP000100_40_41_X6_1	-0.231392	-0.128964	-1.17476	0.523082
NP000109_446_35_S_1	0.192257	3.87208	0.831393	0.116036
NP000114_2508_35_S_1	0.381647	-0.432066	0.364492	0.0294933
NP000122_1061_40_S_1	0.700971	0.917331	0.0431577	-0.115421
NP000123_39_41_S_1	3.81208	1.6435	0.522087	0.914223
NP000143_1100_40_S_1	1.2337	1.48924	1.85702	1.91941
NP000147_214_41_S_1	0.904779	1.82182	1.91272	1.76223
NP000183_734_39_S_1	-0.986375	-0.414422	-2.56301	0.932321
NP000192_534_37_X2_1	8.69705	6.268	5.237	4.14606
NP000208_118_40_S_1	0.254787	0.0727881	0.38809	-0.433836
NP000222_375_37_S_1	-1.17396	-1.10862	0.281194	-0.803028
NP000223_377_35_S_1	-0.394862	-0.123622	0.154141	0.374672
NP000226_315_35_S_1	1.82268	1.1413	0.458358	2.13952
NP000227_240_35_S_1	-0.243248	-0.362089	-1.02555	0.0392336
NP000231_1302_40_S_1	0.0638167	0.209907	-1.08481	0.286444
NP000249_782_35_S_1	-0.339537	-0.396879	0.51632	-0.388625
NP000250_1211_35_S_1	-0.376325	-0.59557	1.71082	-0.764629
NP000323_17_41_S_1	0.627267	-0.0186915	1.08417	0.430658
NP000336_954_40_S_1	0.960332	0.532514	1.37768	0.339692
NP000339_360_40_S_1	-0.463665	-0.0759612	0.0431577	0.660535
NP000341_408_40_X3_1	5.47034	2.97052	0.999252	2.00386
NP000351_559_40_S_1	-0.394862	-0.841439	0.293161	-0.591665
NP000364_293_37_X2_1	4.65072	4.92519	2.3801	4.05713
NP000406_116_35_S_1	1.52042	1.30678	-0.282368	2.91679
NP000408_323_35_S_1	0.561505	0.765116	1.38774	0.468813
NP000412_1521_37_S_1	1.1703	5.91675	-0.598054	0.624759
NP000418_30_37_S_1	4.2736	3.4247	1.23006	0.734685
NP000423_437_37_X2_1	14.2276	12.689	15.9235	4.72039
NP000566_2239_40_S_1	1.26888	2.00114	1.27113	1.99121
NP000567_4581_35_S_1	1.32293	0.996285	0.293161	1.64793
NP000568_1737_41_S_1	-0.137935	-0.583157	-1.31214	0.204753
NP000573_102_37_X2_1	-0.0412429	-0.722529	-0.388066	0.0148232
NP000609_462_35_S_1	1.83598	1.26283	2.12623	2.63207
NP000612_1688_41_X3_1	0.181728	-0.145044	0.585177	-0.25695
NP000613_2311_41_X4_1	-1.04534	-1.07938	-0.308626	-0.0848579
NP000615_2210_38_X2_1	-0.527384	-0.260014	0.545102	0.106543
NP000616_1157_38_S_1	1.73158	0.0223014	-0.887007	0.447676
NP000635_196_40_S_1	-2.1513	-2.09553	0.393976	-1.23164
NP000637_150_40_S_1	0.1393	0.359496	-0.744395	1.00364
NP000638_37_40_S_1	-0.993693	-1.62726	0.792862	-1.55299
NP000641_218_40_S_1	-0.137935	-0.0445914	-0.653402	0.921475
NP000646_345_35_S_1	0.144631	-0.373642	1.29157	-0.283909
NP000648_1144_40_S_1	0.249618	0.00187307	0.475803	0.00500306
NP000658_164_40_S_1	-0.520961	-0.965117	-0.923171	-0.701703
NP000660_4_35_S_1	0.723695	0.386754	-0.937695	2.17548
NP000661_346_35_S_1	0.0199569	0.308889	-0.0382328	0.400642
NP000664_262_40_S_1	-0.172695	-0.703149	1.47751	-0.35516
NP000667_166_37_S_1	0.306072	0.69634	-1.49217	1.33992
NP000670_94_41_S_1	-1.03051	-0.993288	-0.0952036	-0.777374
NP000672_374_40_S_1	0.280521	0.373155	0.748535	0.493982
NP000693_546_38_S_1	0.192257	-0.161208	-1.33534	1.31462
NP000711_1592_35_S_1	-0.36402	-0.748561	1.15754	-0.790174
NP000713_2373_34_X2_1	0.144631	0.176195	-0.653402	0.290917
NP000768_166_35_S_1	0.484836	0.536825	0.607963	0.859265
NP000774_394_34_X2_1	-1.14328	-1.10128	1.20943	-0.927981
NP000777_104_38_S_1	-1.37194	-1.00747	-1.22022	0.0826772
NP000792_694_34_S_1	4.03238	2.08833	4.54071	2.61154
NP12919601_453_40_S_1	0.755269	1.14838	0.836879	2.62387
NP12919606_526_38_X3_1	0.777652	0.604997	0.0555864	0.396329
NP12919619_2667_40_S_1	1.51317	1.09851	1.7867	0.60067
NP12919620_2614_35_S_1	-0.794264	-0.965117	-1.33534	-0.652298
NP12919706_831_39_X7_1	-0.114947	-0.645729	-0.688244	-0.399864
NP12919764_907_38_X7_1	-0.382493	-0.652056	0.945592	0.335291
NP12919801_908_37_X7_1	-0.68511	-1.02172	-0.236678	-0.316583
NP12919824_724_39_S_1	-0.957255	-1.06486	0.0988943	-1.03045
NP12919872_926_34_X7_1	-0.219575	-0.379435	-0.328392	0.0826772
NP12920167_1073_40_S_1	0.0638167	0.704511	1.4278	-0.105198
NP1348703_391_40_S_1	-0.520961	-1.17543	1.06305	-0.627897
NP1348705_110_35_S_1	-0.514549	-1.29792	-0.428165	-0.961748
NP1427424_1433_35_S_1	2.37131	2.67926	0.89147	3.13556
NP1427425_333_38_S_1	0.904779	0.596557	0.446701	0.568246
NP1427426_352_39_S_1	-0.59226	-0.479615	-0.146281	-0.399864
NP1427430_3889_40_S_1	-0.618543	-0.972136	-1.38198	-0.0747391
NP1427433_162_40_S_1	0.589837	1.13776	1.37768	1.0212
NP1427471_434_35_S_1	-0.0412429	0.345776	-0.509139	0.0634467
NP1427473_327_40_S_1	1.82268	0.675816	2.52848	0.968191
NP1427479_425_35_S_1	2.01401	2.32399	2.08141	2.23212
NP1427487_422_35_S_1	0.223659	-0.237782	0.423322	0.468813
NP1427488_2029_36_S_1	-0.611954	-0.937202	-0.73031	-0.246234
NP1427492_444_38_S_1	-0.166878	-0.658397	0.28718	-0.344087
NP1427497_539_35_S_1	0.0855465	0.909705	0.977843	0.866651
NP1427501_643_40_S_1	0.861451	1.05875	0.446701	1.00011
NP1427508_1368_34_X3_1	3.56505	2.69428	3.39959	2.84716
NP162367_1719_40_S_1	0.254787	0.0577287	1.4527	-0.0596249
NP164398_280_35_S_1	1.70069	1.08411	1.21459	2.43331
NP164401_464_38_S_1	-1.18167	-1.57556	-1.18988	-1.30689
NP183606_2346_39_S_1	-0.438493	-0.8753	-2.40496	-0.526357
NP183617_417_40_S_1	-0.50176	-0.59557	0.967111	-0.567752
NP211475_1119_36_S_1	-0.718864	-0.552341	-0.0193567	-0.664573
NP211476_1131_35_S_1	-1.17396	-1.34513	-1.13712	-1.05137
NP220695_720_35_S_1	-0.921184	-0.0812207	-0.625667	0.1255
NP220696_602_41_X2_1	1.66605	1.15896	1.05775	2.85096
NP229224_808_36_S_1	-0.166878	-0.339112	0.886032	-0.311113
NP232854_94_37_S_1	-0.625144	-0.166615	-1.03293	0.539584
NP232858_1084_39_S_1	-0.527384	0.112591	-0.646457	0.914223
NP232862_691_35_S_1	2.76332	2.85282	2.54103	3.00839
NP232868_1063_39_S_1	-1.09021	-0.546215	-0.0634895	-0.652298
NP232869_135_37_S_1	-0.172695	-0.356329	-0.522737	-0.28933
NP232870_550_36_S_1	-0.572673	-0.841439	0.493199	-0.887956
NP233556_1135_40_S_1	-0.885474	-0.979171	-0.236678	-0.585669
NP240046_823_35_S_1	0.0529021	0.137209	-1.30443	0.576385
NP280325_354_39_S_1	2.47272	2.54067	1.19908	0.660535
NP299185_572_35_S_1	-1.03051	-1.27458	-0.988794	3.03891
NP301999_571_40_S_1	0.956089	1.95796	0.328928	2.30374
NP313975_224_40_S_1	-0.598812	-1.06486	0.568034	-0.633979
NP317302_290_40_S_1	-1.11285	-0.958115	1.00993	-0.621828
NP334018_1927_38_S_1	-0.986375	-0.923338	-0.68126	0.120772
NP340041_140_39_S_1	0.176452	-0.497636	0.293161	-0.0395904
NP372537_1574_35_S_1	0.346577	1.38303	-0.41477	1.00364
NP411388_436_40_S_1	1.04829	0.418254	-0.0761559	0.313186
NP429926_878_40_S_1	0.921964	0.604997	1.41781	-0.0147343
NP457279_698_35_S_1	-1.25184	-1.22842	-0.611845	-0.701703
NP457283_716_35_S_1	-0.376325	-0.491617	1.31702	-0.273096
NP482661_659_37_S_1	-0.303124	-0.0342053	-0.646457	-0.0296232
NP501700_1717_39_X2_1	-0.291068	-0.0445914	0.17854	-0.156663
NP545861_916_40_S_1	1.89849	0.867423	1.97708	2.27622
NP565609_1677_39_S_1	-0.438493	-1.02172	-0.341604	-0.526357
NP566660_1907_40_S_1	0.421309	0.102688	1.21459	0.379016
NP566661_3419_36_S_1	0.599231	0.266856	1.18354	-0.00978779
NP589727_3737_38_S_1	1.42862	0.00699285	-0.262746	0.840719
NP589730_1565_37_S_1	3.43801	3.34426	2.38867	4.31053
NP597560_913_39_S_1	0.341539	0.0476481	1.0947	0.502325
NP597958_508_39_S_1	-0.928369	-1.01459	0.875143	-0.861567
NP599148_439_37_S_1	-0.444769	-0.854939	0.664569	-0.89459
NP599149_359_37_S_1	-0.878375	-0.986221	-0.0571658	-0.609726
NP599151_500_35_S_1	10.2802	4.9283	3.69878	2.87558
NP796451_1558_36_S_1	3.08862	2.69	0.481607	0.968191
NP803368_693_35_S_1	-0.739271	-0.895796	-0.302051	-0.881337
NP803370_1084_40_S_1	1.56008	3.05356	0.590882	1.84584
NP840676_1637_39_S_1	-0.712088	-0.221212	-0.381408	-0.591665
NP918425_212_35_S_1	-0.469986	-0.639414	0.596581	-0.514635
NP919973_252_40_S_1	0.295874	0.955181	1.14189	0.281963
NP919974_3402_39_S_1	4.02519	2.89323	4.06365	3.04426
NP9243665_1222_38_S_1	-0.0978031	0.0777916	-0.751449	0.723099
NP9243669_955_35_S_1	0.176452	-0.0654692	0.759646	-0.19848
NP9243686_1209_39_S_1	-0.572673	-0.385239	-0.461778	-0.0346027
NP9243691_3490_40_S_1	-0.303124	-0.0445914	-1.532	-0.349618
NP9243692_3342_35_S_1	1.88542	1.85572	2.34568	1.63654
NP9243773_179_40_S_1	-1.5643	-2.01567	-0.0824987	-1.48752
NP9243776_634_39_S_1	0.719162	0.471515	1.07889	0.0197212
NP9243780_1464_35_S_1	-0.514549	-0.861711	1.28647	-0.841927
NP9243789_1351_37_X3_1	2.24924	0.977669	1.94958	0.387685
NP9243819_1936_36_S_1	-0.553193	-0.671117	-1.28135	-0.720442
NP9243838_1208_41_X2_1	0.960332	1.0074	1.52192	2.44857
NP9243841_4136_39_S_1	-0.572673	-1.16046	0.475803	-0.615771
NP925939_857_35_S_1	1.57082	1.01479	2.28936	0.468813
NP9282144_2903_41_X2_1	-0.773542	-0.552341	-0.758512	-0.468197
NP9282145_2478_41_S_1	0.0144364	-0.385239	0.190705	-0.555866
NP9282422_1072_34_X2_1	-0.190203	0.536825	-0.543189	1.77859
NP9282424_210_40_S_1	-1.50465	-1.70647	-1.42897	-0.835408
NP9287460_1185_40_S_1	-0.986375	-0.709596	-0.401404	-0.399864
NP9287462_458_35_S_1	-0.376325	-1.01459	-0.374756	-0.327555
NP9287463_42_35_S_1	1.35345	1.67643	2.59101	2.79724
NP9287465_406_35_S_1	-0.018867	-0.716056	1.64366	-0.172276
NP9287468_1492_39_S_1	0.650463	0.102688	0.907756	0.374672
NP9287469_354_35_S_1	-0.219575	-0.533998	1.71559	-0.473963
NP9287470_364_41_S_1	-0.0750715	-0.455749	0.731831	-0.658429
NP9287473_167_40_S_1	-1.17396	-0.742032	-2.03072	-0.803028
NP9287474_327_34_X2_1	3.90816	2.56756	2.80712	3.34105
NP9287475_762_40_S_1	-0.0412429	0.097725	1.29157	-0.105198
NP9287486_837_35_S_1	0.223659	-0.276793	0.405731	0.0440919
NP9287487_4253_35_S_1	-0.508149	-0.533998	0.836879	-0.689275
NP9287489_1444_40_S_1	-0.407274	-0.408563	-1.25836	-0.0646545
NP9287490_1231_35_S_1	-0.671697	-0.391053	0.423322	0.409248
NP9287492_1700_35_S_1	0.361649	0.449435	1.59525	-0.115421
NP9287537_831_40_S_1	1.98866	2.26797	1.55625	1.62224
NP9287543_278_40_S_1	1.95351	2.79743	1.37265	3.43327
NP9287545_298_35_S_1	-0.351758	-0.722529	1.04185	-0.881337
NP9287546_372_35_S_1	-0.382493	0.233764	0.293161	0.00500306
NP9287547_208_35_S_1	-1.04534	-1.96678	-0.381408	-1.23908
NP9287548_284_35_S_1	-0.732455	-1.21319	1.2455	-1.00967
NP9287551_345_35_S_1	0.101758	-0.134314	1.67733	-0.273096
NP9287554_205_40_S_1	0.176452	-0.533998	-0.77266	0.0730773
NP9287555_209_36_X2_1	-0.24919	0.185864	0.393976	1.77859
NP9287556_264_35_S_1	-0.979073	-0.834712	-0.843883	-0.968548
NP9287557_266_38_S_1	-1.0677	-1.10862	-0.334995	-0.585669
NP9287558_273_35_S_1	-1.12044	-1.55004	-0.495571	-0.89459
NP9287563_252_35_S_1	-1.16626	-1.38504	-0.0319345	-1.42345
NP9287564_273_36_S_1	-0.489017	-0.288031	1.39778	-0.273096
NP9287565_354_35_S_1	-1.98317	-1.7154	0.527849	-1.33754
NP9287570_335_40_S_1	-0.59226	-0.243325	0.435022	-0.561803
NP9287571_278_40_S_1	0.594537	0.651007	0.869691	0.426388
NP9287573_327_38_S_1	-0.57919	-0.79465	1.17315	-0.555866
NP9287574_289_40_S_1	-0.339537	-0.461698	1.4278	-0.161858
NP9287579_303_35_S_1	-0.50176	-0.814616	-0.78684	-0.333055
NP9287582_275_38_S_1	-1.0677	-1.4996	-1.532	-0.921273
NP9287587_366_35_S_1	-0.836072	-1.30574	0.469993	-1.13654
NP9287588_222_35_S_1	-0.671697	-0.473631	1.56113	-0.579685
NP9287589_221_40_S_1	0.176452	0.502165	0.624999	0.232232
NP9287821_888_40_S_1	1.06891	0.736982	-0.996128	2.59709
NP9287822_560_41_X2_1	0.15527	-0.373642	0.692683	-0.0899301
TC191360_6800_36_S_1	0.998292	1.19049	0.770737	1.97087
TC191361_5619_40_S_1	0.636563	-0.237782	0.382199	0.286444
TC191362_5619_38_S_1	-0.476319	-0.304964	-1.33534	0.134933
TC191363_4251_40_S_1	2.42801	2.00382	2.13962	0.978869
TC191364_4489_39_S_1	1.71788	0.621807	0.792862	1.2955
TC191365_4468_38_S_1	2.64885	0.736982	-0.328392	-1.23164
TC191366_4052_40_S_1	1.38371	1.05147	1.67253	1.30508
TC191367_3758_37_S_1	2.11673	1.48924	-0.428165	1.37748
TC191368_4354_40_S_1	6.2018	5.00819	2.05436	0.957475
TC191369_2433_41_S_1	-1.1894	-1.25142	-1.14463	0.0489423
TC191370_3775_40_S_1	5.53931	4.05918	6.81174	4.1337
TC191371_3427_37_S_1	0.249618	-0.696716	0.0182265	-0.0899301
TC191372_3711_35_S_1	-0.469986	4.38514	-0.584293	-0.167062
TC191373_4340_40_S_1	1.11388	1.17652	-0.184864	0.914223
TC191374_3372_39_S_1	0.51378	0.176195	1.52684	-0.428147
TC191375_3600_39_S_1	2.65149	2.05691	0.0741834	0.584502
TC191376_2774_40_S_1	0.0089073	-0.391053	0.0927257	-0.105198
TC191377_3339_35_S_1	-0.438493	-1.08666	0.117364	-0.91458
TC191378_3891_35_X3_1	7.92513	5.67887	7.82223	5.0188
TC191379_3247_40_S_1	1.04415	1.74125	3.32251	3.09728
TC191380_3311_39_S_1	-0.225479	-0.139674	0.641988	-0.585669
TC191381_3343_40_S_1	1.96313	1.86414	1.41781	1.49938
TC191382_3162_40_S_1	2.00453	2.65334	0.481607	3.61697
TC191383_3182_40_S_1	-0.161071	-0.0812207	-0.618753	0.413543
TC191384_3318_40_S_1	0.723695	0.462702	-0.127078	0.13022
TC191385_3166_38_S_1	1.1703	1.66749	1.36761	1.80837
TC191386_3042_39_S_1	3.55275	1.94979	1.15754	2.17309
TC191387_3148_39_S_1	0.376658	-0.0550126	1.41781	-0.300202
TC191388_2961_40_S_1	10.7421	6.25588	3.64989	0.652621
TC191389_3184_39_S_1	-0.0132948	-0.426173	-0.829573	0.365965
TC191390_3105_35_S_1	3.66393	3.41116	4.86101	2.92422
TC191391_3347_40_S_1	1.72816	1.52697	-0.00680397	1.41457
TC191392_2875_37_S_1	0.45077	0.0223014	0.842359	-0.428147
TC191393_4259_35_S_1	1.33822	1.56116	1.48246	0.218524
TC191394_2994_37_S_1	-0.906857	-0.801291	0.556579	-0.921273
TC191395_2243_40_S_1	5.00962	3.91417	2.96544	1.5113
TC191396_3129_37_S_1	9.66895	8.28832	16.2358	8.25564
TC191397_2806_38_S_1	8.00401	5.32682	3.20698	2.49818
TC191398_2612_34_S_1	1.51317	1.27981	-0.401404	1.40842
TC191399_2733_40_S_1	1.69379	1.08772	1.17315	1.46936
TC191400_3226_37_S_1	2.29624	2.06742	1.17315	1.54089
TC191401_2688_41_X4_1	-1.66009	-1.19803	-1.33534	-1.1947
TC191402_2710_40_S_1	0.096362	-0.161208	0.0988943	-0.360712
TC191403_2610_39_S_1	1.26109	0.566836	-0.0571658	0.0489423
TC191404_3023_39_S_1	0.636563	0.471515	1.32717	0.1255
TC191405_2347_39_S_1	5.696	3.21682	0.16025	-0.0747391
TC191406_2629_40_S_1	-0.0524835	-0.473631	0.334869	-0.579685
TC191407_134_33_S_1	4.30035	3.76201	3.363	-0.0395904
TC191408_246_41_S_1	-0.957255	-0.801291	-0.0382328	-0.777374
TC191409_2439_40_S_1	1.43234	1.36002	1.99535	0.86296
TC191410_2415_40_S_1	-0.950011	-0.570794	-2.10031	-0.941442
TC191411_2520_40_S_1	0.852722	0.528196	0.376302	1.81375
TC191412_2284_38_S_1	0.641202	1.74999	-0.0508485	2.41356
TC191413_3291_40_S_1	0.223659	0.161633	-0.765582	-1.12935
TC191414_2647_38_S_1	2.80406	2.05954	-0.0952036	-0.770994
TC191415_3203_39_S_1	1.40623	0.532514	1.01526	0.236787
TC191416_2111_41_S_1	4.60207	1.68535	-0.101566	-0.609726
TC191417_2551_39_S_1	3.06045	2.07789	0.293161	1.83518
TC191418_2465_38_S_1	-1.35569	-1.57556	0.31107	-1.22421
TC191419_2810_39_S_1	0.887511	0.431655	-0.236678	-0.450967
TC191420_2325_40_S_1	7.09731	5.82115	8.50431	5.99732
TC191421_2247_40_S_1	2.65677	2.01984	-0.434874	1.2987
TC191422_2278_39_S_1	0.0638167	-0.0654692	1.24036	0.330883
TC191423_1327_35_S_1	1.07302	1.14484	2.89864	0.44343
TC191424_2212_40_S_1	1.25329	1.1413	2.9223	1.24066
TC191425_2011_39_S_1	2.01401	3.31114	4.26711	6.34129
TC191426_2877_38_X3_1	1.78921	0.902061	0.527849	2.12259
TC191427_2146_36_S_1	-0.438493	0.322773	1.52192	-0.726715
TC191428_2695_40_S_1	2.94309	2.52036	0.245154	1.25366
TC191429_2182_35_S_1	2.07662	1.36332	1.43278	1.82449
TC191430_803_41_X4_1	3.33695	2.25319	2.24569	1.7098
TC191431_2091_39_S_1	1.57082	0.409286	0.0741834	-0.0346027
TC191432_2130_35_S_1	2.85184	2.46782	1.88493	1.2666
TC191433_9434_39_S_1	0.552011	1.20093	0.731831	3.61697
TC191434_2912_36_S_1	0.280521	0.276247	-1.10718	0.0970194
TC191435_2229_40_S_1	0.144631	-0.443884	0.787338	0.784382
TC191436_2595_35_S_1	0.655084	-0.944157	0.245154	-0.428147
TC191437_2103_35_S_1	0.0089073	0.0677765	1.69649	0.818311
TC191438_1766_40_S_1	-0.0132948	0.341189	0.317028	0.417831
TC191439_1972_39_S_1	-0.566168	-0.854939	1.4128	-0.783767
TC191440_1462_40_S_1	-1.72241	-1.23607	-0.0382328	1.09046
TC191441_1807_40_S_1	3.51561	1.6435	0.305106	-0.311113
TC191442_1940_40_S_1	4.89724	5.23144	3.57229	3.30532
TC191443_1901_37_S_1	4.3778	3.59077	3.15789	3.20395
TC191444_1917_38_S_1	-0.0694111	0.732941	0.0369342	1.60788
TC191445_1924_39_S_1	9.73037	7.79004	8.94079	7.28035
TC191446_1867_40_S_1	-0.957255	-0.916429	0.305106	0.85186
TC191447_2057_36_S_1	-0.0921067	-0.0864891	-0.421464	-1.27656
TC191448_1868_37_S_1	9.05091	7.29533	8.11849	4.62306
TC191449_2032_36_S_1	0.475136	0.812756	1.24036	1.0491
TC191450_2032_38_S_1	-1.03051	-1.34513	-0.915921	-1.39192
TC191451_1769_38_S_1	1.69033	1.88647	-0.0445375	0.101785
TC191452_1690_39_S_1	0.0529021	1.2389	1.29667	-0.701703
TC191453_1873_36_S_1	0.791014	0.840211	-2.10906	1.42684
TC191454_2073_40_S_1	1.63108	1.76449	1.25576	0.286444
TC191455_2233_39_S_1	4.11578	1.90588	0.999252	1.24392
TC191456_2076_40_S_1	4.81454	4.50408	7.79691	4.72446
TC191457_2170_39_S_1	6.04988	6.32064	7.74594	6.6498
TC191458_1675_40_S_1	2.37702	1.93066	2.41859	1.63654
TC191459_1679_37_S_1	0.705527	-0.986221	-2.66743	-1.10788
TC191460_1403_35_S_1	-0.935569	-0.5401	0.50477	-0.868143
TC191461_2223_39_S_1	-0.401063	-0.0864891	-2.04805	0.825799
TC191462_2145_37_S_1	-0.345642	2.40028	1.06305	-0.00978779
TC191463_1875_35_S_1	1.31909	1.36332	0.68707	0.277476
TC191464_2030_39_S_1	1.80263	1.48924	1.78199	1.12449
TC191465_1725_39_S_1	1.82601	1.94979	0.579468	0.620758
TC191466_1732_35_S_1	1.46194	1.52385	0.214963	0.734685
TC191467_1739_39_S_1	1.31909	1.51445	1.56113	2.58048
TC191468_1764_39_S_1	0.934799	0.484688	0.641988	0.272982
TC191469_1862_40_S_1	0.223659	0.646852	1.4078	0.308746
TC191470_1776_37_S_1	0.0419541	0.345776	1.05775	0.0294933
TC191471_1941_40_S_1	7.58099	4.81524	4.14517	3.29222
TC191472_2793_40_S_1	0.852722	0.638526	2.52848	1.63939
TC191473_2369_40_S_1	2.85434	0.422727	1.4228	1.08703
TC191474_1889_40_S_1	3.39321	4.39009	4.69103	3.22584
TC191475_588_41_S_1	-0.0244478	0.613414	2.75075	2.5784
TC191476_1700_35_S_1	-0.0412429	0.107644	1.28136	-0.0147343
TC191477_2232_39_S_1	3.50938	2.23834	0.814909	1.25041
TC191478_1751_38_S_1	2.83933	1.93614	1.18872	2.17309
TC191479_1626_41_X2_1	0.913382	0.882865	0.681452	0.870337
TC191480_1660_40_S_1	7.6141	7.26872	6.41123	3.1836
TC191481_1813_35_S_1	1.36482	2.03578	1.46264	3.66951
TC191482_729_39_S_1	-0.836072	-1.88069	-0.133473	-1.47944
TC191483_1686_37_X2_1	0.346577	0.506519	0.299137	1.53204
TC191484_1956_40_S_1	2.45881	2.98809	1.84302	3.80253
TC191485_1922_39_S_1	-0.605377	-0.716056	-1.07737	-0.120545
TC191486_2159_37_S_1	0.570974	0.515208	-2.45103	1.92719
TC191487_1865_39_S_1	3.88952	2.89523	0.692683	2.885
TC191488_1474_36_S_1	0.0254689	0.00187307	0.440864	0.365965
TC191490_1657_40_S_1	2.08282	-0.414422	0.896903	-0.89459
TC191491_1557_37_S_1	8.25999	7.40045	3.92426	2.86992
TC191492_2001_40_S_1	0.817591	0.655155	0.545102	0.374672
TC191493_1572_35_S_1	-0.12068	-0.172031	1.03654	0.0874656
TC191494_1495_40_S_1	1.6556	0.988852	0.28718	1.68745
TC191495_1587_35_S_1	4.38594	4.01625	5.93734	3.59776
TC191496_1130_35_S_1	4.94206	3.44491	10.0035	2.5533
TC191497_2096_35_S_1	-0.432227	-0.652056	-0.563707	-0.868143
TC191498_1389_40_S_1	6.8766	6.08099	9.26336	10.912
TC191499_1354_39_S_1	2.49763	4.73896	2.31108	3.91259
TC191500_1246_35_S_1	3.84061	0.359496	0.382199	0.473023
TC191501_1868_35_S_1	-0.12068	-0.221212	2.90653	-0.327555
TC191502_366_41_S_1	1.15025	1.52697	3.9744	1.66493
TC191503_913_40_X2_1	4.93928	5.86741	4.9243	3.16482
TC191504_1609_35_S_1	-0.906857	-0.774813	-0.73031	-0.21961
TC191505_1442_40_S_1	-0.103509	0.200312	-0.529547	1.28269
TC191506_1868_36_S_1	-0.425972	-0.8213	0.692683	-0.633979
TC191507_1599_36_S_1	0.0529021	-0.265597	-0.604946	-0.0950109
TC191508_1420_40_S_1	4.05386	2.76413	0.202845	0.715349
TC191509_282_41_S_1	-1.66892	-1.7154	-0.858224	-0.89459
TC191510_1374_40_S_1	0.218444	0.327388	1.05775	0.888701
TC191511_1381_40_S_1	-0.419729	-0.48561	1.84302	-0.621828
TC191512_1355_39_S_1	-0.291068	-0.150422	0.70949	0.0730773
TC191513_1356_40_S_1	-0.261105	-0.310629	-0.288922	1.40534
TC191514_1419_34_X2_1	0.391603	1.96339	0.0927257	-0.21961
TC191515_1397_40_S_1	-0.766662	-0.834712	-0.41477	-1.02351
TC191516_1563_40_S_1	0.366659	0.24799	-0.341604	1.31144
TC191517_1385_40_S_1	3.01301	2.29489	0.545102	1.09046
TC191518_1602_40_S_1	-0.651672	-0.677497	-0.702235	-0.549941
TC191519_1739_39_S_1	0.0364674	8.60458	-0.851049	0.31762
TC191520_1388_39_S_1	3.82922	3.31989	1.29157	2.79724
TC191521_1222_37_S_1	0.331442	0.732941	-0.0761559	0.881369
TC191522_1587_35_S_1	-0.00217654	1.32351	2.00902	0.616751
TC191523_1350_41_X2_1	-0.691835	-0.742032	-1.91077	-0.689275
TC191524_1184_40_S_1	0.896155	1.13066	-0.974152	1.50832
TC191525_1190_40_S_1	-0.645021	-0.729017	-0.328392	-0.585669
TC191526_2543_40_S_1	0.659699	0.322773	0.184625	3.91526
TC191527_1243_35_S_1	5.18292	4.53016	3.09312	1.48441
TC191528_1361_37_S_1	2.29332	2.17059	1.74413	1.22761
TC191529_1324_38_X2_1	0.566242	0.962695	-0.618753	1.03867
TC191530_1362_38_S_1	-0.906857	-1.35307	-1.54801	-0.267704
TC191531_1335_40_S_1	2.14424	5.37387	2.01356	3.39228
TC191532_1318_38_S_1	7.69878	3.29004	0.352659	-0.514635
TC191533_1413_37_S_1	4.42315	3.56344	3.71961	4.80477
TC191534_2067_35_S_1	1.67995	1.35672	1.62918	0.493982
TC191535_1178_40_S_1	0.421309	0.368609	-0.611845	0.750065
TC191536_1222_40_S_1	3.96715	1.61933	2.00446	1.00364
TC191537_1269_40_S_1	-0.401063	-0.414422	0.458358	-0.676899
TC191538_1621_40_S_1	1.57796	1.69425	2.04984	4.72039
TC191539_1558_40_S_1	1.37994	1.40261	0.184625	0.818311
TC191540_1242_36_S_1	2.28747	2.49763	1.92195	2.59709
TC191541_1251_40_S_1	0.0419541	0.422727	0.440864	1.46936
TC191542_1490_37_S_1	0.1393	0.364056	1.02059	0.0730773
TC191543_1899_37_S_1	-1.40465	-0.722529	-1.21262	-1.43139
TC191544_1242_40_S_1	-0.0412429	0.549722	-0.152695	-0.422469
TC191545_1234_35_S_1	5.08932	3.82645	3.6253	2.31968
TC191546_595_39_S_1	0.0199569	0.558291	1.93578	2.07122
TC191547_1337_37_S_1	-0.451057	0.359496	0.527849	0.971754
TC191548_1083_38_S_1	0.90047	0.00187307	0.0307045	0.149028
TC191549_1219_34_X2_1	0.336494	0.322773	0.358578	0.975314
TC191550_1489_41_X4_1	0.144631	0.745046	0.154141	3.52577
TC191551_1499_41_X2_1	8.02169	5.88115	1.89884	2.07122
TC191552_1227_36_S_1	-0.836072	-0.52183	0.493199	-0.927981
TC191553_1462_39_S_1	-0.219575	-0.188338	-1.28135	-0.450967
TC191554_1148_40_S_1	6.15948	4.13927	5.50885	6.80866
TC191555_838_36_S_1	0.321315	-0.254441	0.105057	-0.151476
TC191556_1181_40_S_1	2.42238	1.98771	1.87564	2.34681
TC191557_1604_40_S_1	0.977253	0.404793	0.464178	0.964623
TC191558_1425_38_S_1	0.580418	-0.0864891	0.792862	-0.39424
TC191559_1984_37_S_1	-0.0807409	0.642692	-0.348221	0.523082
TC191560_1391_38_S_1	-0.457356	-0.350579	0.227057	-0.349618
TC191561_2803_40_S_1	3.98539	3.15661	0.469993	4.03928
TC191562_2050_36_X2_1	1.4913	2.47473	2.78705	3.86417
TC191563_1293_39_S_1	3.10262	1.84728	1.79142	0.596636
TC191564_1175_39_S_1	0.917676	0.395787	1.44275	1.34936
TC191565_1156_39_S_1	0.989891	1.54567	0.913175	1.79757
TC191566_1065_40_S_1	-1.14328	-0.34484	-3.81977	0.799509
TC191567_1197_40_S_1	-0.476319	-0.677497	-1.24308	0.18166
TC191568_1054_35_S_1	0.575699	1.01848	2.18845	1.0836
TC191569_1201_40_S_1	-0.469986	-0.00839206	0.346735	-0.573712
TC191570_8_40_S_1	1.49496	1.43498	1.43777	2.7128
TC191571_1279_40_S_1	1.73158	2.70923	2.05436	1.37125
TC191572_1210_40_S_1	1.18625	0.0223014	0.875143	2.21101
TC191573_2302_39_S_1	6.79631	5.55353	3.58647	5.70186
TC191574_1209_38_S_1	3.79101	5.30118	3.45768	6.39652
TC191575_1032_40_S_1	3.00105	3.47164	0.918589	2.22041
TC191576_953_34_S_1	4.58365	2.36714	2.96544	3.91526
TC191577_1643_37_S_1	0.176452	0.523873	-0.858224	2.78365
TC191578_765_39_S_1	0.691841	0.851902	0.376302	5.02892
TC191579_1319_37_S_1	-0.482662	0.0827871	-1.44471	2.35579
TC191580_1264_39_S_1	-1.10529	-1.00747	-2.11783	-0.670729
TC191581_1150_36_S_1	0.998292	0.266856	-1.76812	1.52909
TC191582_1386_38_S_1	5.90188	5.18501	3.69878	4.00326
TC191583_951_39_S_1	1.58865	1.52697	0.487406	1.19143
TC191584_2413_40_S_1	6.015	4.59094	3.91082	1.75675
TC191585_1106_35_S_1	-0.572673	-0.633112	1.00993	-0.497136
TC191586_1040_39_S_1	1.56724	1.87812	1.59038	4.8186
TC191587_817_39_S_1	0.782111	0.604997	0.983202	1.32414
TC191588_991_40_S_1	-0.36402	-2.15682	-1.25071	0.0343674
TC191589_998_40_S_1	0.58513	0.684042	1.74888	-0.209027
TC191590_936_40_S_1	1.08533	0.294942	0.0555864	0.989509
TC191591_1051_40_S_1	0.523376	0.638526	-0.653402	3.64189
TC191592_2431_37_S_1	2.86928	2.29489	1.67733	0.560085
TC191593_1352_40_S_1	3.10262	1.60108	0.00572372	0.932321
TC191594_1062_35_S_1	-0.382493	0.0324651	0.399856	0.400642
TC191595_451_37_S_1	1.60639	1.32685	6.26029	4.00714
TC191596_895_39_S_1	1.32676	1.76738	1.38271	0.896015
TC191597_986_39_S_1	1.30757	2.30948	-0.758512	2.12501
TC191598_917_39_S_1	1.64861	0.575357	0.562309	0.308746
TC191599_1209_40_S_1	7.99157	7.64556	8.90897	6.41393
TC191600_896_38_S_1	10.6372	9.92468	14.0405	9.91666
TC191601_2212_37_S_1	7.49617	6.63863	6.89598	5.76721
TC191602_1186_40_S_1	3.16036	3.69929	3.10077	2.82805
TC191603_3483_39_S_1	-1.09021	-0.888949	-0.584293	-0.567752
TC191604_1283_36_S_1	5.05442	7.01042	1.95876	2.92793
TC191605_958_36_S_1	5.76964	4.74117	9.04273	6.66207
TC191606_1053_39_S_1	1.21006	1.11641	-1.60434	0.543695
TC191607_1363_40_S_1	1.96953	1.76159	0.50477	1.46333
TC191608_912_40_S_1	1.76559	1.36661	-0.0193567	1.23088
TC191609_2285_40_S_1	3.26202	2.65334	0.0493751	1.53795
TC191610_1237_39_S_1	3.35652	3.16581	3.24074	2.24379
TC191611_1430_36_S_1	1.49496	1.09851	1.79613	0.935927
TC191612_2184_40_S_1	3.0816	2.79536	3.38132	4.1473
TC191613_1931_40_S_1	1.47665	2.17313	1.66773	1.67621
TC191614_1273_35_S_1	5.23331	3.6931	4.70883	4.08119
TC191615_2118_39_S_1	5.93577	4.98077	4.4765	1.70701
TC191616_1815_40_S_1	9.48591	7.56277	5.89333	2.5512
TC191617_1971_40_S_1	4.51686	3.30939	2.67753	2.85286
TC191618_1021_37_S_1	0.655084	0.409286	0.896903	4.88297
TC191619_1726_39_S_1	2.30789	0.427195	-0.441589	0.20935
TC191620_2344_37_S_1	1.32676	0.588095	-0.625667	1.77042
TC191621_1016_38_S_1	5.13445	4.85374	3.22576	4.10255
TC191622_705_41_S_1	-1.1894	-1.21319	-2.63878	-0.349618
TC191623_932_35_S_1	-0.27306	0.0375344	-0.295483	-0.399864
TC191624_1188_38_S_1	-0.279053	-0.652056	1.35753	-0.573712
TC191625_857_39_S_1	-0.12068	-0.145044	0.742972	-0.24089
TC191626_1006_35_S_1	1.10981	1.34348	1.23521	1.0664
TC191627_1010_40_S_1	3.98721	3.50803	3.68136	4.10005
TC191628_1274_37_S_1	0.817591	0.489067	-0.394731	0.158388
TC191629_1238_35_S_1	6.18119	5.23895	5.37972	1.74026
TC191630_2_41_S_1	-0.671697	-0.288031	0.759646	3.06912
TC191631_1108_39_S_1	3.01062	2.80157	0.464178	1.4115
TC191632_1615_35_S_1	0.589837	0.940097	-0.421464	0.00500306
TC191633_2427_37_S_1	-0.533819	-0.861711	-0.0824987	-0.21961
TC191634_939_34_S_1	1.23763	1.27981	1.01526	0.304299
TC191635_946_38_S_1	4.42476	3.44491	2.61585	2.28772
TC191636_1345_35_S_1	0.0419541	-0.473631	1.39276	-0.68308
TC191637_2091_40_S_1	1.39874	1.52072	0.831393	1.9064
TC191638_1066_40_S_1	4.2331	4.99908	3.20322	4.84803
TC191639_1152_41_S_1	0.852722	0.936314	1.55135	0.0730773
TC191640_908_40_S_1	-0.225479	0.137209	-1.3976	0.840719
TC191641_479_37_S_1	3.62591	3.37532	1.57578	1.01419
TC191642_72_41_S_1	4.95457	4.08656	0.630667	0.227669
TC191643_1039_35_S_1	1.94386	1.46063	-0.00680397	1.33046
TC191644_915_35_S_1	1.29986	1.03685	2.04984	0.451915
TC191645_2391_40_S_1	0.396572	0.596557	0.293161	0.527216
TC191646_918_36_S_1	0.668912	0.137209	0.4116	0.0294933
TC191647_40_37_S_1	11.7156	9.15883	14.5765	7.71338
TC191648_1227_40_S_1	3.46967	2.47932	2.1796	0.98242
TC191649_1297_40_S_1	1.71788	1.76738	-0.543189	1.35563
TC191650_1486_35_S_1	4.09996	2.61624	1.54646	2.74253
TC191651_706_37_S_1	-0.0637597	0.0526925	0.999252	-0.327555
TC191652_2130_39_S_1	3.19457	2.03843	1.62434	0.39201
TC191653_175_41_S_1	-0.986375	-0.781411	-1.25836	0.477226
TC191654_1724_40_S_1	0.27025	0.280931	0.573753	0.596636
TC191655_1611_40_S_1	2.18059	1.23203	0.51632	0.348475
TC191656_666_35_S_1	5.8266	4.37523	11.4152	7.04465
TC191657_2024_38_S_1	3.79485	3.21321	2.68979	1.8881
TC191658_1868_35_S_1	3.0581	2.75364	1.94498	3.45511
TC191659_426_40_S_1	0.617946	0.684042	2.1796	0.584502
TC191660_912_35_S_1	1.08123	1.04782	6.39313	4.82156
TC191661_885_34_X6_1	-0.50176	0.132301	-1.50012	1.71258
TC191662_764_39_S_1	2.79646	2.64247	2.19729	1.68183
TC191663_1275_40_S_1	1.7791	1.45424	-0.646457	0.0922463
TC191664_1836_40_S_1	1.78248	0.85579	1.35248	1.34307
TC191665_1721_35_S_1	0.165876	0.515208	-0.133473	-0.968548
TC191666_281_40_S_1	0.947588	2.46552	0.00572372	3.64481
TC191667_1493_41_S_1	0.396572	1.45104	-0.475273	0.374672
TC191668_1184_40_S_1	0.0692616	0.704511	1.70605	1.01068
TC191669_1238_40_S_1	1.77235	1.09492	-0.639519	2.64228
TC191670_1298_39_S_1	1.97592	1.77604	2.21053	0.660535
TC191671_1848_39_S_1	3.21719	1.14484	-0.282368	-0.24089
TC191672_958_40_S_1	3.53629	2.62501	3.18437	3.32973
TC191673_1591_36_S_1	3.54453	3.1214	2.82313	2.35579
TC191674_940_40_S_1	5.12388	3.25276	4.51633	4.13246
TC191675_1409_39_S_1	3.41248	2.72198	1.63884	1.535
TC191676_1110_35_S_1	1.0648	0.395787	0.0679905	0.0586197
TC191677_1943_37_S_1	-0.382493	-0.902659	-0.550021	-0.161858
TC191678_838_40_S_1	1.98229	1.9904	1.27113	1.2666
TC191679_1356_38_S_1	4.15763	3.04402	3.5045	2.76805
TC191680_1881_37_S_1	1.1703	0.951416	0.0493751	0.20935
TC191681_2647_40_S_1	1.18625	1.04051	-0.744395	0.17702
TC191682_2300_40_S_1	2.00769	2.83447	1.7867	2.15395
TC191683_1468_40_S_1	3.86891	3.50803	6.91478	6.39768
TC191684_2354_40_S_1	1.62052	0.373155	2.0859	0.961051
TC191685_3034_40_S_1	-0.132174	0.0677765	-2.16184	1.21122
TC191686_25_36_S_1	7.11554	5.8513	7.50184	5.24089
TC191687_1724_35_S_1	3.08628	2.37189	3.0624	1.14809
TC191688_465_41_S_1	0.101758	-0.232249	1.44773	-0.0848579
TC191689_1492_35_S_1	3.62994	2.34564	1.52684	3.06735
TC191690_2521_37_S_1	-1.97352	-1.60993	-1.3276	-0.861567
TC191691_564_37_S_1	4.57441	2.87107	0.803895	1.45121
TC191692_844_40_S_1	6.73193	6.05878	6.11038	6.01919
TC191693_981_35_S_1	1.66257	1.67345	2.41005	2.36922
TC191694_1368_38_S_1	-0.514549	0.243255	-1.12962	1.8644
TC191695_932_38_S_1	-0.885474	1.04051	-1.21262	2.17548
TC191696_1240_38_S_1	3.68576	3.14738	2.93016	1.69025
TC191697_1137_38_S_1	8.73386	7.65072	6.73279	6.63048
TC191698_995_40_S_1	4.01257	3.44323	5.52188	4.88876
TC191699_1561_36_S_1	0.960332	0.0223014	-0.80817	0.531344
TC191700_2090_40_S_1	3.8595	4.04815	2.93409	2.51312
TC191701_1221_39_S_1	1.87887	1.63748	-0.230177	1.88285
TC191702_1021_41_X2_1	2.22253	2.24082	0.393976	0.896015
TC191703_946_40_S_1	0.617946	1.22859	0.464178	4.09503
TC191704_1541_40_S_1	1.22977	0.663436	1.25576	0.874019
TC191705_790_40_S_1	2.3455	2.45859	-0.269279	0.379016
TC191707_1401_40_S_1	-1.31539	-1.64469	-0.236678	-1.26151
TC191708_895_39_S_1	-0.376325	-0.993288	-0.334995	-0.526357
TC191709_1463_35_S_1	-0.438493	0.190688	0.0555864	-0.283909
TC191710_867_38_X2_1	1.6556	3.2456	1.90347	2.09579
TC191711_960_40_X2_1	2.70914	2.01451	0.988556	1.82716
TC191712_1508_40_S_1	0.470276	0.409286	-0.468522	1.58184
TC191713_1039_41_S_1	3.34131	3.26879	2.36721	1.42989
TC191714_818_40_S_1	3.55481	4.16063	5.05462	6.23568
TC191715_1422_37_S_1	0.870159	1.32017	0.3704	0.326468
TC191716_1154_40_S_1	4.16455	4.07837	3.33358	1.922
TC191717_944_37_S_1	3.09796	2.84468	2.26756	1.61363
TC191718_839_40_S_1	1.78248	1.66749	1.94958	1.34622
TC191719_1591_36_S_1	1.62052	2.13487	1.89421	1.8485
TC191720_1243_40_S_1	-0.0694111	0.0577287	0.579468	0.734685
TC191721_1157_40_S_1	2.00136	1.59803	1.02059	0.153711
TC191722_1611_35_S_1	-0.631758	-0.432066	1.81493	-0.544028
TC191723_241_41_S_1	-0.766662	-0.15581	-1.3276	-0.532236
TC191724_504_40_S_1	0.659699	0.471515	-0.107934	1.4115
TC191725_928_35_S_1	6.29453	6.80792	6.76064	5.05637
TC191726_2159_38_S_1	0.843971	2.16298	0.961738	2.01393
TC191727_1344_40_S_1	2.24333	2.02516	1.15754	1.16483
TC191728_1080_40_S_1	2.99866	2.78706	0.579468	3.09903
TC191729_1419_37_X2_1	-0.231392	-0.645729	0.305106	-0.764629
TC191730_1076_40_S_1	3.69958	3.69155	4.15165	4.16083
TC191731_1711_36_S_1	-0.572673	-0.0812207	-0.944969	-0.7393
TC191732_1384_41_S_1	-0.285056	-0.310629	-1.24308	-0.0696926
TC191733_1157_38_S_1	1.88869	2.13487	0.269204	1.89596
TC191734_1493_35_S_1	0.687267	1.31348	0.498987	1.43905
TC191735_2232_40_S_1	1.24938	1.11641	1.60981	0.829536
TC191736_900_40_S_1	0.504158	0.655155	1.67253	-0.00978779
TC191737_1218_39_S_1	0.326382	0.536825	-1.21262	0.430658
TC191738_913_34_X2_1	4.25172	3.83829	2.52848	2.65855
TC191739_1404_38_S_1	5.06788	4.35405	3.19192	3.88982
TC191740_1120_35_S_1	3.52182	3.5715	2.28501	2.86614
TC191741_2780_40_S_1	-0.255143	0.142109	-0.702235	-0.0196891
TC191742_2415_38_S_1	3.15578	2.45165	1.62918	2.76022
TC191743_1073_36_S_1	-0.166878	-0.408563	-0.461778	-0.603694
TC191744_1346_40_S_1	-0.651672	-0.848182	-2.06542	0.236787
TC191745_1702_40_S_1	1.15828	1.24233	0.117364	1.22107
TC191746_1275_40_X2_1	1.6381	1.42531	-0.695235	0.60067
TC191747_2621_37_S_1	0.45077	1.18001	2.17074	0.514796
TC191748_924_40_S_1	3.06751	2.97248	2.7305	0.738537
TC191749_1405_40_S_1	0.791014	0.882865	0.67583	0.0922463
TC191750_904_39_X2_1	1.44717	1.55807	-0.996128	-0.278498
TC191751_1205_35_S_1	3.87267	2.52262	2.5117	1.68183
TC191752_841_41_X3_1	4.98358	4.22516	3.63936	3.69975
TC191753_918_40_S_1	5.5038	5.09	6.50098	4.00843
TC191754_1259_40_S_1	0.94333	0.195504	1.7867	0.400642
TC191755_1367_35_S_1	5.12123	3.822	5.07421	2.22276
TC191756_457_41_X2_1	0.826406	0.684042	-1.36639	0.978869
TC191757_466_40_S_1	1.65908	0.992571	0.956361	0.308746
TC191758_1314_38_S_1	-0.0581172	1.15544	1.29157	0.0826772
TC191759_1144_40_S_1	0.128614	-0.123622	-0.529547	-0.0596249
TC191760_174_34_X2_1	8.25503	7.5232	10.9122	5.45882
TC191761_1528_40_S_1	2.93333	2.6728	1.4128	0.943127
TC191762_1235_37_S_1	6.94958	2.07004	3.60768	2.67069
TC191763_1156_36_S_1	-1.18167	3.73004	-2.12661	-0.187971
TC191764_1836_38_S_1	0.891836	0.836303	0.135779	1.18812
TC191765_8_40_S_1	-0.161071	0.345776	0.233095	0.588552
TC191766_888_40_S_1	4.64165	3.87938	4.11595	3.65792
TC191767_1215_37_S_1	0.107145	0.386754	-1.03293	1.73751
TC191768_1362_37_S_1	-0.425972	0.800915	-0.674284	1.24066
TC191769_2525_40_S_1	0.45077	0.816693	-1.17476	1.18148
TC191770_792_41_X2_1	4.86894	4.50765	5.18229	5.47944
TC191771_870_35_S_1	-0.370168	-0.210215	0.533605	-0.224916
TC191772_1986_39_S_1	6.66809	4.74337	8.0666	4.49733
TC191773_18_38_S_1	8.46109	7.38364	9.97018	5.21423
TC191774_1397_40_S_1	13.3655	9.64833	15.9314	9.75436
TC191775_1225_38_S_1	0.532946	0.176195	-0.455041	0.780589
TC191776_1366_35_S_1	0.499337	2.13487	1.28136	-0.591665
TC191777_2006_40_S_1	3.2059	2.93707	2.67344	2.15635
TC191778_1141_35_S_1	2.16246	1.70606	1.84302	1.80028
TC191779_1123_39_S_1	-0.213681	-0.491617	-0.341604	-0.0797942
TC191780_2285_40_S_1	2.85184	2.6272	2.01811	1.34936
TC191781_238_34_S_1	1.43976	1.40911	1.68692	1.30826
TC191782_953_40_S_1	2.63295	2.42607	1.43278	0.914223
TC191783_1007_38_S_1	-0.27306	0.391274	0.896903	3.06027
TC191784_1133_35_S_1	1.77235	1.53322	1.1939	1.77587
TC191785_1803_40_S_1	2.90883	2.66417	0.607963	-0.024652
TC191786_73_36_S_1	0.603919	0.659299	3.32251	0.547801
TC191787_898_35_S_1	-0.914014	-0.0497976	0.0307045	-0.835408
TC191788_15_41_X2_1	-0.309167	-1.2056	1.17834	-0.881337
TC191789_579_41_S_1	2.23146	1.31348	0.781809	0.335291
TC191790_2490_40_S_1	4.40863	2.23337	1.35248	2.18024
TC191791_10_41_S_1	9.67228	8.54862	0.720671	3.57395
TC191792_802_40_S_1	7.11402	6.64696	6.00761	3.51207
TC191793_735_41_X3_1	11.0342	4.97771	-0.401404	-0.235556
TC191794_858_40_S_1	4.74167	4.07563	3.60768	2.17071
TC191795_1990_39_S_1	2.24924	1.47338	1.62918	2.52799
TC191796_1253_40_S_1	3.2531	3.16948	2.35431	4.2168
TC191797_1185_35_S_1	4.6688	3.24739	2.32408	3.44577
TC191798_2165_35_S_1	1.01086	0.510867	0.522087	0.0392336
TC191799_1026_40_S_1	2.01717	1.41884	1.29157	1.0282
TC191800_1385_35_S_1	-0.739271	-0.993288	0.703893	-0.855006
TC191801_1929_40_S_1	3.67585	3.37016	3.21074	4.46311
TC191802_2211_40_S_1	2.94795	6.71341	2.31542	5.07814
TC191803_1857_40_S_1	0.921964	0.00699285	0.647641	0.932321
TC191804_1444_36_S_1	2.65149	1.28995	1.05775	-0.874733
TC191805_847_40_S_1	2.771	2.31432	2.16186	1.59055
TC191806_907_40_S_1	3.41461	3.85597	-0.0888479	0.101785
TC191807_1815_39_S_1	-0.0637597	-0.748561	-1.13712	-0.733001
TC191808_3118_39_S_1	3.32821	3.17864	1.17315	2.56797
TC191809_166_41_S_1	-0.469986	-0.467659	0.0431577	-0.502958
TC191810_348_40_S_1	5.69036	4.96646	2.20612	4.05713
TC191811_865_35_S_1	1.66605	6.43733	16.6052	12.7879
TC191812_1237_39_S_1	1.51317	0.704511	-1.19745	0.422112
TC191813_315_34_S_1	0.176452	0.510867	0.934805	0.361602
TC191814_503_40_S_1	-1.84111	-1.67984	-1.99622	-0.822414
TC191815_1310_40_S_1	5.99225	4.05091	6.73923	4.7719
TC191816_1659_37_S_1	2.02032	1.85291	0.111213	-1.04438
TC191817_1518_40_S_1	1.13413	0.921137	1.26601	0.730828
TC191818_2228_40_S_1	1.51317	1.03685	-0.165543	0.86296
TC191819_1122_36_S_1	-0.864218	-0.801291	-1.4684	-0.764629
TC191820_1177_39_X3_1	8.10367	10.6556	23.4159	14.0178
TC191821_2155_35_S_1	1.02338	0.736982	2.03173	0.0682659
TC191822_1332_40_S_1	2.16549	1.82182	0.972479	1.0212
TC191823_1315_40_S_1	-1.26762	-1.53313	-0.611845	-1.0654
TC191824_1719_40_S_1	2.91129	4.12853	2.18403	2.75826
TC191825_2359_39_S_1	5.85043	4.78169	3.17682	3.76071
TC191826_1691_36_S_1	-0.219575	-0.55848	-0.455041	-0.0646545
TC191827_1102_40_S_1	0.371662	0.651007	-0.468522	0.772987
TC191828_1760_40_S_1	2.65149	1.50816	1.53665	1.25366
TC191829_2312_40_S_1	2.47828	1.71784	-0.488798	0.527216
TC191830_1067_40_S_1	1.28828	0.617613	1.06305	0.822058
TC191831_394_37_X2_1	0.777652	1.38957	1.33224	0.993047
TC191832_1396_40_S_1	2.31661	8.61402	-0.455041	0.620758
TC191833_2389_40_S_1	5.64605	4.3715	3.71267	3.12343
TC191834_1390_35_S_1	1.62404	1.94979	1.67253	0.404948
TC191835_855_37_S_1	-0.691835	-0.658397	1.98165	-0.934704
TC191836_919_38_S_1	0.90047	6.89524	2.54939	7.67031
TC191837_1444_37_S_1	3.29306	3.12512	2.01356	2.53645
TC191838_1083_40_S_1	1.11794	1.76449	0.913175	0.825799
TC191839_1065_35_S_1	-0.885474	-0.788024	-0.262746	-0.187971
TC191840_737_35_S_1	4.39244	3.13812	3.2145	1.64224
TC191841_1967_35_S_1	-0.585719	0.638526	1.36761	0.77679
TC191842_1963_38_S_1	3.54865	3.27057	0.798381	2.89063
TC191843_68_41_S_1	0.321315	0.0273874	-0.872599	1.24392
TC191844_988_40_S_1	6.48754	3.82497	6.11038	5.49128
TC191845_1105_38_S_1	5.52869	5.68618	-1.44471	-0.224916
TC191846_344_41_X2_1	0.817591	0.0223014	0.69829	0.1255
TC191847_1137_40_S_1	-0.0807409	-0.461698	0.918589	-0.349618
TC191848_1427_40_S_1	4.21779	3.64786	3.39594	3.34105
TC191849_1397_39_S_1	5.04631	3.30588	2.37151	0.668427
TC191850_1191_36_S_1	0.977253	1.03685	-0.328392	0.313186
TC191851_843_35_S_1	9.58677	9.10251	8.78935	3.8952
TC191852_1729_35_S_1	6.17233	5.94151	4.35546	2.63207
TC191853_1476_35_S_1	1.19818	0.515208	1.13143	-0.526357
TC191854_967_40_S_1	1.35345	2.86905	1.72512	6.29347
TC191855_1997_38_S_1	3.75627	3.43987	1.33731	2.58048
TC191856_1989_38_S_1	2.68305	2.18325	1.38774	0.295384
TC191857_965_38_X2_1	1.06068	1.17652	-0.0634895	1.80837
TC191858_1202_40_S_1	2.06729	1.79042	0.590882	1.44818
TC191859_1855_39_S_1	-0.149484	0.506519	-0.139874	0.473023
TC191860_1169_37_S_1	2.94065	2.42607	0.539357	1.78674
TC191861_2583_39_S_1	2.2522	1.2526	3.18437	3.81082
TC191862_1905_39_S_1	4.01979	2.90124	1.54156	1.32097
TC191863_1520_39_S_1	0.857089	0.75309	0.896903	0.149028
TC191864_1844_40_S_1	0.650463	0.0121042	-0.165543	-0.0950109
TC191865_1187_40_S_1	2.04545	1.19397	0.703893	0.241335
TC191866_1115_40_S_1	5.21143	4.09201	5.69137	3.8122
TC191867_995_40_S_1	-0.0694111	-0.385239	0.742972	0.277476
TC191868_1931_38_S_1	2.12286	1.2389	2.46954	1.922
TC191869_1214_35_S_1	6.67924	4.86541	5.04901	3.66372
TC191870_1899_40_S_1	1.70758	2.61404	0.641988	2.99936
TC191871_930_36_S_1	1.57439	1.11641	1.99535	2.29917
TC191872_1075_40_S_1	0.275389	0.440558	1.51208	2.51525
TC191873_649_41_S_1	1.02754	2.41438	1.06305	2.32875
TC191874_1544_39_S_1	7.91181	7.21085	6.3156	7.32039
TC191875_1253_35_S_1	0.306072	0.510867	1.4128	-0.561803
TC191876_958_39_S_1	0.45077	-4.7739	-2.04805	1.82984
TC191877_2030_41_S_1	3.04629	1.54256	0.88059	0.555996
TC191878_10_40_S_1	0.930526	0.359496	0.972479	0.0392336
TC191879_1200_40_S_1	8.88344	6.76818	-2.04805	6.4226
TC191880_1519_34_X2_1	1.60639	0.732941	1.56113	0.172373
TC191881_1142_39_S_1	6.07228	3.57794	3.42507	3.19887
TC191882_1807_40_S_1	4.20242	2.66417	1.90347	2.43986
TC191883_655_34_X2_1	2.62497	1.9661	3.19945	1.20464
TC191884_2069_40_S_1	2.98184	2.06742	0.624999	1.43295
TC191885_563_40_S_1	-0.231392	0.205114	-0.765582	-0.0546037
TC191886_138_34_X2_1	8.42608	6.80848	6.10801	2.19921
TC191887_2028_38_S_1	1.75881	2.03578	0.135779	0.374672
TC191888_1046_39_S_1	0.570974	0.69634	0.346735	0.18166
TC191889_1026_40_S_1	2.55509	2.40968	1.66292	1.1548
TC191890_1348_37_X3_1	5.79823	4.60019	1.75362	1.85116
TC191891_2590_35_S_1	5.8266	4.69675	0.334869	2.5512
TC191892_1407_38_S_1	-1.1894	-1.77863	-1.47631	-1.29169
TC191893_9_37_S_1	-0.0412429	0.377695	0.787338	0.514796
TC191894_3268_40_S_1	3.4082	2.46552	1.91734	1.2955
TC191895_2163_35_S_1	1.35724	0.502165	0.17854	1.04563
TC191896_1467_34_S_1	3.34566	2.51128	0.993906	2.07862
TC191897_1586_40_S_1	3.89699	3.09143	2.7305	2.33101
TC191898_1056_37_S_1	7.35158	-0.232249	-1.42111	-0.209027
TC191899_1358_35_S_1	3.75045	3.15661	3.13511	0.807044
TC191900_1219_34_S_1	3.73292	2.71986	4.90423	1.46936
TC191901_1466_37_S_1	2.76332	2.56756	0.2632	1.58765
TC191902_1222_35_S_1	2.57134	2.71349	1.82899	1.83518
TC191903_1354_40_S_1	1.82601	1.98501	-0.448311	0.379016
TC191904_2241_41_S_1	-0.993693	-0.774813	-0.236678	-0.627897
TC191905_1133_35_S_1	0.479989	0.467112	0.38809	1.0664
TC191906_1077_41_X2_1	1.69724	1.03318	0.641988	0.506488
TC191907_929_40_S_1	3.32603	2.70283	2.0859	2.6626
TC191908_165_38_S_1	2.46438	3.39244	1.7867	1.70701
TC191909_1314_38_S_1	2.15639	0.575357	0.825903	2.28083
TC191910_2361_40_S_1	1.03585	0.796958	0.334869	0.746227
TC191911_1636_40_S_1	6.53777	5.25299	4.82912	4.74474
TC191912_909_35_S_1	3.21494	2.51128	2.92623	1.21451
TC191913_1105_36_S_1	0.499337	1.03685	0.123508	0.299845
TC191914_1828_38_S_1	0.542491	0.579609	-0.529547	0.404948
TC191915_857_38_X2_1	3.77368	7.23452	2.60758	1.73199
TC191916_1341_38_S_1	1.88542	2.71774	8.99646	9.09483
TC191917_1488_39_S_1	3.10494	1.86694	2.44836	1.57603
TC191918_852_38_S_1	1.5529	0.588095	0.0617915	1.03867
TC191919_478_41_S_1	0.705527	0.646852	0.568034	0.409248
TC191920_2251_36_S_1	0.440976	0.395787	-0.72328	0.213941
TC191921_1271_36_S_1	5.38159	7.87183	3.87033	2.14915
TC191922_997_38_S_1	3.13045	2.89122	0.545102	1.51427
TC191923_115_37_S_1	0.376658	5.88191	-0.577423	0.896015
TC191924_1424_41_S_1	-1.00102	-1.32144	-0.421464	-0.428147
TC191925_2014_40_S_1	1.5993	0.816693	0.393976	1.5702
TC191926_953_40_S_1	-0.201923	-0.0812207	-0.348221	0.268482
TC191927_2591_36_S_1	0.617946	0.322773	0.0927257	-0.283909
TC191928_455_41_X2_1	1.22977	0.489067	-0.127078	0.245877
TC191929_76_41_S_1	-0.303124	-0.527908	-0.243184	-0.224916
TC191930_880_34_X2_1	2.24333	1.33018	1.15233	0.734685
TC191931_6_37_S_1	0.311161	0.704511	0.00572372	0.158388
TC191932_1991_35_S_1	3.1718	2.14	1.55625	1.33992
TC191933_57_35_S_1	1.97272	1.96067	1.1939	3.19549
TC191934_2195_40_S_1	1.13413	0.996285	1.18354	0.374672
TC191935_1527_40_S_1	0.336494	0.181033	0.950979	0.0730773
TC191936_3214_35_S_1	0.887511	0.271555	1.85236	-0.209027
TC191937_1173_40_S_1	0.636563	0.209907	1.18872	0.172373
TC191938_1593_39_S_1	0.659699	-0.107653	-0.779746	-0.399864
TC191939_1656_40_S_1	-0.382493	-0.199257	0.452532	-0.151476
TC191940_861_34_X2_1	1.63459	1.64651	2.30674	1.45727
TC191941_1222_40_S_1	-1.06023	-0.293665	-1.25071	-0.0646545
TC191942_1202_38_S_1	-0.658334	-0.576969	-0.90868	-0.35516
TC191943_1395_40_S_1	1.08123	1.46382	-0.448311	1.17816
TC191944_125_39_S_1	0.650463	0.634355	2.4526	0.370322
TC191945_325_40_S_1	6.39697	5.68375	4.90136	5.29099
TC191946_782_41_S_1	0.396572	0.266856	0.562309	-0.0296232
TC191947_1199_34_X2_1	0.631918	0.932527	1.10522	1.62511
TC191948_842_41_X2_1	2.73763	3.52116	1.07361	0.723099
TC191949_862_37_S_1	0.0199569	-0.243325	0.135779	-0.646179
TC191950_2255_40_S_1	0.594537	0.832391	1.4278	0.0730773
TC191951_2467_40_S_1	0.755269	0.341189	0.117364	0.730828
TC191952_1261_39_S_1	1.18625	1.55497	1.15754	1.54972
TC191953_708_41_S_1	6.43109	6.53439	4.73838	4.88972
TC191954_1120_36_S_1	-0.0750715	5.53653	-0.495571	1.16483
TC191955_1450_35_X2_1	5.92944	5.4589	4.02744	4.13741
TC191956_1679_39_S_1	3.24863	2.89122	2.478	3.36357
TC191957_1152_35_S_1	-0.303124	-0.923338	-0.315208	-0.156663
TC191958_1719_40_S_1	1.60639	2.09874	0.117364	1.8485
TC191959_1739_36_S_1	1.63108	1.62842	0.613647	0.672365
TC191960_1880_36_S_1	-0.0300374	-0.293665	0.364492	-0.21961
TC191961_1971_35_S_1	-0.315221	-0.781411	-0.660355	-0.615771
TC191962_839_40_S_1	3.50522	2.54517	2.16186	1.95296
TC191963_1058_37_S_1	4.21609	4.23297	3.34831	5.75714
TC191964_1151_39_S_1	3.54659	3.18047	2.0679	1.80028
TC191965_1078_35_S_1	-0.878375	-0.722529	0.38809	-0.664573
TC191966_237_36_S_1	2.72212	2.40734	1.4228	0.695888
TC191967_2341_35_S_1	4.51059	4.69675	7.51702	6.23015
TC191968_2638_40_S_1	1.34964	1.71196	2.46954	1.37437
TC191969_889_41_X2_1	6.33812	4.97669	7.03461	4.2859
TC191970_968_40_S_1	3.32384	1.79902	-0.302051	0.404948
TC191971_750_35_S_1	1.22977	0.973932	2.7305	1.83785
TC191972_987_40_S_1	0.808754	1.05147	2.03173	0.400642
TC191973_1331_40_S_1	0.475136	-0.0342053	-0.184864	-0.316583
TC191974_1106_40_S_1	0.939067	1.46382	0.737404	0.213941
TC191975_1360_40_S_1	2.62231	1.93614	1.75362	1.82716
TC191976_451_35_S_1	2.38272	1.65552	1.80553	1.97597
TC191977_1313_38_S_1	2.58751	1.80474	0.923999	1.59055
TC191978_628_40_S_1	0.994094	1.1413	1.23521	0.330883
TC191979_1104_37_S_1	0.865807	1.53945	-0.295483	2.24146
TC191980_963_35_S_1	1.19818	2.08051	0.607963	1.82716
TC191981_1322_36_S_1	1.43234	3.41285	1.35248	-0.251587
TC191982_801_38_S_1	4.74315	7.23059	2.73455	2.60329
TC191983_2145_35_S_1	0.0855465	0.936314	0.562309	1.45727
TC191984_678_39_S_1	6.14956	5.70318	3.79885	4.08119
TC191985_859_35_S_1	-0.297091	-0.652056	-0.765582	-0.861567
TC191986_1436_35_S_1	3.31288	2.55638	1.1939	0.111293
TC191987_1285_38_S_1	-0.906857	-0.66475	-1.64488	1.0212
TC191988_753_35_S_1	4.03417	3.24739	4.81458	3.77751
TC191989_1968_40_S_1	1.88214	1.24233	1.56113	0.409248
TC191990_995_40_S_1	0.989891	2.20841	3.34831	3.79143
TC191991_2034_40_S_1	0.878845	1.46063	-0.0382328	1.08017
TC191992_1677_38_S_1	7.76195	5.34862	1.18354	2.20865
TC191993_1596_39_S_1	2.04545	1.77316	1.63401	1.28269
TC191994_2163_35_S_1	2.61164	2.23585	0.214963	2.26699
TC191995_298_40_S_1	-0.759794	-0.626824	-0.63259	1.14137
TC191996_1738_36_X2_1	1.39874	1.37975	0.0803703	0.527216
TC191997_1060_38_S_1	2.37987	2.36476	1.94498	1.12449
TC191998_1284_40_S_1	2.7812	1.89481	2.09937	1.83251
TC191999_2014_39_S_1	1.87558	1.27981	-1.89382	0.539584
TC192000_925_38_S_1	-0.0300374	0.431655	1.44773	-0.14113
TC192001_1738_39_S_1	0.956089	1.0074	0.399856	0.0874656
TC192002_986_37_S_1	0.479989	0.350356	-0.000537007	1.01419
TC192003_916_39_S_1	3.01779	2.47243	3.42507	3.50291
TC192004_2737_35_S_1	-1.29939	-0.930262	-0.604946	-0.327555
TC192005_2016_38_S_1	0.732745	0.308889	-1.86005	1.03867
TC192006_863_34_X3_1	3.71727	2.33604	2.54521	1.35563
TC192007_851_39_S_1	4.36146	4.30999	2.48644	3.61844
TC192008_507_35_S_1	0.627267	-0.00325523	0.770737	-0.161858
TC192009_1993_40_S_1	0.321315	0.943874	-0.114309	0.232232
TC192010_2055_40_S_1	-0.0412429	-0.0864891	-0.448311	0.628756
TC192011_1037_36_S_1	1.08533	0.812756	-0.688244	-0.0196891
TC192012_1504_40_S_1	4.57749	4.09609	3.76108	2.73067
TC192013_1196_38_S_1	1.15828	1.03318	0.803895	0.91059
TC192014_1817_39_S_1	0.917676	0.60078	0.141906	0.134933
TC192015_840_35_S_1	-0.671697	-1.19048	0.798381	-1.08656
TC192016_952_40_S_1	1.99502	1.28319	1.87564	1.24392
TC192017_673_35_S_1	5.05711	4.85374	4.59826	2.18024
TC192018_1981_40_S_1	4.07521	3.80263	1.62918	2.26699
TC192019_932_37_X2_1	4.36146	4.68891	2.83511	2.40254
TC192020_2416_39_S_1	5.21272	4.29219	2.43137	3.6022
TC192021_371_41_X2_1	8.72034	7.01147	10.8979	6.12047
TC192022_955_40_S_1	-0.0637597	0.122462	0.776276	-0.544028
TC192023_936_40_S_1	0.822001	0.840211	0.233095	1.23088
TC192024_1257_38_S_1	-1.03051	0.583855	-2.32287	-0.555866
TC192025_1151_39_S_1	5.02326	4.89807	2.29806	3.05849
TC192026_1171_35_S_1	-0.213681	1.37647	-0.223684	0.111293
TC192027_234_41_S_1	3.19003	3.40266	3.81253	2.00133
TC192028_851_40_S_1	-0.935569	-1.44179	1.16795	-1.18737
TC192029_938_40_S_1	2.24036	2.07266	0.31107	1.86969
TC192030_1042_40_S_1	3.97628	2.88318	2.80712	1.99881
TC192031_1967_39_S_1	1.61346	1.39936	0.346735	-0.0696926
TC192032_1611_40_S_1	3.14199	2.4862	2.23252	1.59344
TC192033_1442_38_S_1	1.5922	1.44141	0.399856	1.436
TC192034_2556_34_S_1	1.02338	0.836303	-0.0888479	0.0970194
TC192035_1175_40_S_1	0.764239	-0.193793	0.464178	0.950309
TC192036_25_38_S_1	4.57595	4.24076	6.418	1.99121
TC192037_1085_36_S_1	7.18384	1.81614	1.26601	-0.399864
TC192038_1274_38_S_1	2.11673	1.78468	0.864234	3.50749
TC192039_2053_40_S_1	2.18962	0.973932	1.68212	0.640712
TC192040_2217_36_S_1	0.489676	0.667569	0.539357	-0.273096
TC192041_1263_37_S_1	4.436	4.75437	11.0152	4.40369
TC192042_826_41_S_1	1.59575	1.15544	3.50808	1.49938
TC192043_591_40_X3_1	2.11059	5.17066	-0.461778	0.1255
TC192044_2006_34_X2_1	1.03585	0.792995	2.0904	-0.230231
TC192045_1052_39_S_1	7.2987	4.84203	5.35304	2.29231
TC192046_2038_40_S_1	3.88952	3.22044	5.4512	2.56378
TC192047_352_35_S_1	0.306072	0.867423	0.67583	-0.0646545
TC192048_885_35_X3_1	4.66429	7.86383	13.7834	11.2758
TC192049_1645_40_S_1	9.87157	9.46937	6.38632	5.00678
TC192050_1801_35_S_1	1.59575	1.56425	0.0431577	0.833268
TC192051_596_35_S_1	-1.03051	-1.50795	-0.0571658	-1.00967
TC192052_581_40_X2_1	1.40249	1.93066	-0.801052	0.263974
TC192053_1177_40_S_1	-0.207797	-0.633112	-0.152695	-0.579685
TC192054_1695_40_S_1	0.455656	-0.11829	-0.0634895	-0.371846
TC192055_1481_40_S_1	2.45323	1.94161	1.17315	1.10752
TC192056_727_35_S_1	0.192257	-0.00839206	1.21459	-0.0495909
TC192057_2109_39_S_1	7.49957	2.18578	2.41859	0.236787
TC192058_1249_40_S_1	3.26869	2.01717	0.658932	1.21122
TC192059_984_40_S_1	1.93741	0.796958	0.458358	1.34307
TC192060_1273_40_S_1	0.700971	0.704511	-0.625667	0.326468
TC192061_875_40_S_1	3.75045	3.29533	1.81962	3.07971
TC192062_174_34_S_1	2.2106	2.02782	2.05436	2.03399
TC192063_1590_40_S_1	1.50589	2.662	2.0724	2.57423
TC192064_1353_37_S_1	2.38842	2.12974	0.864234	-0.24089
TC192065_1628_40_S_1	0.366659	-0.0445914	1.24036	-0.18273
TC192066_1076_40_S_1	2.49763	2.0225	1.25063	1.33046
TC192067_1660_40_S_1	0.00336968	1.45104	-1.62052	2.31741
TC192068_1915_40_S_1	3.06987	2.69	0.950979	1.58765
TC192069_1759_40_S_1	-0.836072	-0.861711	-1.30443	-0.954964
TC192070_1040_34_X2_1	1.20214	1.89758	1.80553	0.236787
TC192071_2282_40_S_1	-0.928369	-0.391053	-1.57209	0.477226
TC192072_759_40_S_1	2.87921	2.69856	0.405731	1.40534
TC192073_1110_41_X2_1	0.710078	0.928735	0.983202	2.38926
TC192074_1018_39_S_1	0.265103	-0.210215	1.14711	0.473023
TC192075_1060_39_S_1	-0.327358	-0.0654692	0.619325	0.00991715
TC192076_2069_39_S_1	0.98147	0.0727881	-0.59117	0.715349
TC192077_947_36_S_1	7.31522	7.66784	17.9337	12.2603
TC192078_1524_40_S_1	1.72131	3.04784	0.227057	2.40475
TC192079_1085_35_S_1	0.107145	0.304247	1.56113	-0.333055
TC192080_534_41_X2_1	3.11192	2.95482	1.13143	1.51724
TC192081_602_40_S_1	6.79962	5.67969	6.40897	4.78489
TC192082_1395_40_S_1	0.316242	-0.265597	0.481607	-0.726715
TC192083_529_40_S_1	1.12604	2.16552	1.07361	2.7953
TC192084_676_40_S_1	4.85613	4.33273	2.85106	2.43986
TC192085_1072_40_S_1	5.01235	3.59717	3.59709	4.18164
TC192086_386_34_S_1	3.59155	3.082	3.5367	3.06381
TC192087_2061_40_S_1	0.254787	0.467112	-0.165543	1.51427
TC192088_1202_39_S_1	2.29624	1.8275	2.09937	0.91059
TC192089_955_37_S_1	2.49488	2.47012	-0.282368	1.92977
TC192090_1538_40_S_1	1.15025	1.25601	0.692683	0.757725
TC192091_1099_39_S_1	3.46967	3.76957	1.85702	0.0826772
TC192092_3871_40_S_1	3.15578	3.05546	1.67733	0.848151
TC192093_906_35_X2_1	-0.572673	-1.01459	-0.204244	0.0197212
TC192094_1357_40_S_1	2.64355	1.85572	0.902332	1.46936
TC192095_1135_40_S_1	10.7577	7.39112	7.16224	6.00529
TC192096_2046_35_S_1	2.02662	1.59497	-0.159116	0.0537849
TC192097_1167_40_S_1	1.63108	1.1413	2.62824	0.829536
TC192098_2100_39_S_1	1.67301	1.56425	-0.243184	1.66775
TC192099_848_34_S_1	-0.739271	-1.67984	-0.107934	-1.1947
TC192100_1014_38_S_1	7.15997	6.64756	6.31789	5.95242
TC192101_990_37_S_1	1.75542	1.69128	2.1796	3.22248
TC192102_1602_40_S_1	7.02109	5.74725	1.5709	3.19549
TC192103_2178_40_S_1	3.9304	3.17131	0.886032	1.61937
TC192104_850_35_S_1	0.326382	0.523873	0.50477	1.76223
TC192105_80_41_S_1	-0.438493	-0.930262	0.619325	-0.294761
TC192106_1660_40_S_1	0.426236	0.161633	-0.184864	-0.125678
TC192107_1037_35_S_1	3.56301	2.86905	0.00572372	1.28269
TC192108_1808_37_S_1	0.960332	0.395787	1.9725	1.39608
TC192109_989_40_S_1	3.4082	2.68141	0.417464	1.15145
TC192110_2004_39_S_1	4.36637	2.74523	5.95924	3.25589
TC192111_1524_40_S_1	6.20082	6.15089	6.39766	5.23403
TC192112_1457_37_S_1	2.78884	3.22224	2.48222	7.45256
TC192113_1904_40_S_1	1.36861	1.04417	-0.779746	0.250412
TC192114_827_39_S_1	-1.02311	-0.923338	-3.85436	-0.349618
TC192115_1128_40_S_1	0.096362	-0.226726	-0.639519	-0.235556
TC192116_1851_37_S_1	1.24938	0.359496	0.498987	-0.151476
TC192117_1775_35_S_1	1.66605	1.24918	0.239128	0.892361
TC192118_1568_40_S_1	-0.559675	-0.677497	0.154141	-0.803028
TC192119_1044_35_S_1	1.06891	0.917331	1.02591	1.56144
TC192120_1033_36_S_1	3.60574	3.79215	2.15742	2.93903
TC192121_1191_37_S_1	2.33397	1.90864	1.60981	0.780589
TC192122_696_39_S_1	11.097	10.3899	11.2499	3.66372
TC192123_35_34_S_1	1.98866	1.77604	2.54939	1.32414
TC192124_1739_39_S_1	5.38651	5.53653	4.85812	6.116
TC192125_1927_35_S_1	1.04415	1.34016	2.50329	2.09824
TC192126_851_40_S_1	0.926248	0.716728	1.00459	0.489802
TC192127_469_41_S_1	-0.425972	0.0577287	-1.13712	-0.344087
TC192128_2728_35_S_1	0.852722	0.981401	0.988556	0.656581
TC192129_2402_38_S_1	-0.315221	-0.260014	-0.72328	-0.214314
TC192130_1787_39_S_1	-0.178522	-0.432066	-0.210717	0.195537
TC192131_2608_40_S_1	4.27696	3.14183	1.19908	0.978869
TC192132_2318_40_S_1	3.68378	2.84876	2.96935	3.47216
TC192133_2113_39_S_1	2.16851	2.02516	1.56113	1.03518
TC192134_281_39_S_1	0.857089	0.431655	1.29157	0.232232
TC192135_1591_35_S_1	0.951841	0.0476481	-0.133473	-0.0950109
TC192136_2282_40_S_1	4.01618	4.28709	3.9209	4.72039
TC192137_669_34_S_1	2.59289	1.5735	2.1663	1.17816
TC192138_218_41_S_1	2.69612	2.24825	0.803895	-0.428147
TC192139_914_36_S_1	2.16549	2.86095	0.196778	1.13463
TC192140_1637_37_S_1	0.160577	0.519544	1.44275	-0.193221
TC192141_1291_40_S_1	3.94146	2.46782	4.24482	2.58879
TC192142_1743_40_S_1	5.58727	4.44154	5.33429	5.80929
TC192143_1820_39_S_1	3.64997	3.47829	2.19287	2.19211
TC192144_2865_37_S_1	2.31951	1.83033	1.31702	1.62224
TC192145_1166_37_S_1	-0.376325	-0.112967	3.24074	5.3609
TC192146_1513_35_S_1	7.44263	7.14986	7.14819	5.07905
TC192147_1620_35_S_1	2.43643	1.70606	0.0617915	2.48102
TC192148_947_38_S_1	9.98846	7.19148	11.5274	7.19953
TC192149_1199_34_X2_1	6.82355	5.1831	6.16231	3.10602
TC192150_2654_40_S_1	1.92772	1.75289	2.39723	1.16817
TC192151_1785_40_S_1	2.56593	2.45859	2.12176	0.753897
TC192152_50_35_S_1	6.38305	4.75217	8.71773	4.08245
TC192153_1163_38_S_1	1.1422	0.43611	1.71082	0.153711
TC192154_1332_40_S_1	0.0309724	-0.467659	-0.171976	0.656581
TC192155_1207_39_S_1	1.08123	1.02951	0.950979	0.939529
TC192156_1492_40_S_1	6.78884	5.98159	2.84309	-0.135971
TC192157_1127_40_S_1	0.764239	1.20093	0.896903	1.2955
TC192158_1239_37_S_1	4.37453	3.24918	4.3209	0.921475
TC192159_1481_36_S_1	4.14199	5.26232	4.21285	7.01023
TC192160_1197_40_S_1	0.112524	-0.182893	0.0679905	0.13022
TC192161_835_40_S_1	5.42198	3.79515	-0.0761559	-0.439536
TC192162_885_37_X2_1	3.59764	3.54237	0.269204	1.48441
TC192163_894_37_S_1	5.78066	4.77406	4.81166	3.88848
TC192164_1801_40_S_1	1.14622	0.655155	0.208907	0.153711
TC192165_1336_35_S_1	4.97393	4.33525	4.12895	3.61844
TC192166_225_34_X2_1	3.11424	3.82348	5.08259	2.18262
TC192167_836_35_S_1	-0.857161	-0.443884	-0.577423	0.186293
TC192168_1937_40_S_1	1.86572	2.54966	1.23521	2.67473
TC192169_1391_37_S_1	0.570974	2.54742	0.0741834	3.06735
TC192170_1085_37_S_1	0.484836	0.604997	-0.191317	1.70144
TC192171_1338_37_S_1	-0.651672	0.11753	-1.22783	0.370322
TC192172_1167_40_S_1	4.64014	4.9283	8.62624	7.27167
TC192173_172_40_S_1	9.22686	6.9361	4.34292	4.6178
TC192174_1281_40_S_1	0.207992	-0.254441	-0.996128	-0.360712
TC192175_877_35_S_1	0.909083	0.789028	-0.577423	1.46333
TC192176_1655_39_S_1	1.10981	0.977669	0.69829	0.400642
TC192177_1455_39_X2_1	4.01077	3.74531	3.28919	2.99755
TC192178_2246_36_S_1	1.67995	1.13776	-0.139874	1.10752
TC192179_1800_38_S_1	1.10167	0.497805	1.6195	0.672365
TC192180_1153_40_X2_1	2.95038	2.84468	0.562309	2.95744
TC192181_1434_40_S_1	1.08123	1.74999	-0.646457	1.00011
TC192182_1171_37_S_1	0.861451	1.76449	0.17854	1.69585
TC192183_2126_39_S_1	3.3803	2.40968	1.58065	2.25309
TC192184_1256_41_S_1	1.21796	0.271555	1.46264	-0.0296232
TC192185_1254_40_S_1	-0.572673	-1.34513	0.787338	-0.701703
TC192186_812_40_S_1	0.45077	0.506519	1.54646	0.0634467
TC192187_1125_40_S_1	1.27665	0.977669	0.202845	0.604698
TC192188_2218_38_S_1	0.0364674	-0.237782	-1.02555	-0.25695
TC192189_2503_37_S_1	0.0419541	0.276247	0.233095	0.0537849
TC192190_1544_34_X2_1	4.82174	3.8545	2.33705	3.35716
TC192191_1885_40_S_1	7.1682	6.8555	5.49579	3.39069
TC192192_1223_40_S_1	3.21719	2.83242	1.82431	2.22041
TC192193_836_34_X2_1	2.36559	1.03318	2.01811	1.41457
TC192194_804_40_S_1	7.40579	6.77674	4.65229	5.82272
TC192195_753_39_X2_1	7.82526	6.6117	6.88551	5.57515
TC192196_1934_35_S_1	1.68341	1.21825	0.842359	0.510645
TC192197_851_34_X2_1	1.38747	0.796958	0.67583	0.213941
TC192198_2024_35_S_1	2.88169	3.56505	2.59516	3.59628
TC192199_1946_40_S_1	2.3137	2.37427	1.55135	0.543695
TC192200_1482_40_S_1	1.8723	1.05511	1.02591	0.0440919
TC192201_1478_39_S_1	0.741771	1.56425	0.364492	2.11531
TC192202_2544_40_S_1	0.0529021	-0.0970531	-0.139874	-0.00484938
TC192203_78_41_S_1	1.70758	1.57965	0.4116	1.33992
TC192204_2657_40_S_1	1.66953	0.583855	-0.0130772	0.167718
TC192205_1822_40_S_1	6.31734	5.00516	7.24393	4.23243
TC192206_2330_38_S_1	0.947588	0.745046	-1.99622	-0.371846
TC192207_1880_40_S_1	3.64397	3.41624	3.80569	3.68395
TC192208_1696_38_S_1	0.631918	0.840211	-0.0761559	-0.0445865
TC192209_1666_40_S_1	2.10443	2.57646	0.742972	1.37437
TC192210_1221_39_S_1	0.239257	-0.107653	1.5709	0.914223
TC192211_691_40_S_1	5.1751	5.07322	6.43379	5.66493
TC192212_2933_40_S_1	1.73158	1.83882	0.653289	1.80837
TC192213_889_40_S_1	6.91688	6.0197	4.98696	4.73563
TC192214_1250_35_S_1	2.27869	1.89203	1.3221	0.648657
TC192215_1817_37_S_1	-1.5729	-1.32932	-2.69621	-0.7393
TC192216_81_34_S_1	-0.225479	-0.123622	-1.12962	-0.203749
TC192217_857_36_S_1	-1.58152	-0.895796	-1.61243	-0.745612
TC192218_1336_40_S_1	4.0485	3.07634	6.74566	4.38893
TC192219_879_38_S_1	0.192257	0.0273874	0.452532	0.387685
TC192220_1146_40_S_1	1.00248	3.12698	1.9725	1.84318
TC192221_1138_38_S_1	5.01099	4.66075	8.65161	8.50876
TC192222_1365_39_S_1	0.0254689	-0.48561	-0.959544	-0.19848
TC192223_1253_39_S_1	-0.50176	0.185864	0.305106	-0.322064
TC192224_1169_40_S_1	0.528164	0.444999	0.51632	0.769179
TC192225_992_37_S_1	-0.671697	-0.199257	-0.388066	-0.567752
TC192226_1657_40_S_1	-0.527384	-0.461698	0.602275	-0.235556
TC192227_1687_35_S_1	11.2293	8.8983	13.3458	6.282
TC192228_712_36_S_1	4.6808	4.49215	2.78705	2.20157
TC192229_1732_35_S_1	3.3975	3.40096	10.7704	8.89966
TC192230_1142_34_X2_1	-1.38826	-0.986221	-2.47884	-0.316583
TC192231_251_39_S_1	1.05242	1.04782	-0.401404	0.464597
TC192232_1702_39_S_1	3.18321	2.78082	0.393976	0.750065
TC192233_1978_35_S_1	1.64511	1.38303	1.92657	0.422112
TC192234_1274_37_S_1	2.70394	2.58535	2.35	2.03149
TC192235_2355_40_S_1	4.72248	3.51788	5.96166	4.97046
TC192236_2486_40_S_1	1.77573	2.049	1.29667	2.27852
TC192237_2290_37_S_1	3.33695	1.77604	2.65704	1.08017
TC192238_1646_35_S_1	2.4755	1.99846	1.13143	0.769179
TC192239_1668_38_S_1	5.04902	5.27162	5.49579	2.63616
TC192240_1908_40_S_1	3.94698	2.83447	2.26319	1.78403
TC192241_1059_39_S_1	0.755269	1.02216	-1.94481	1.30189
TC192242_1807_36_S_1	2.264	1.2389	2.10386	3.30532
TC192243_1912_40_S_1	3.87267	3.15845	3.02379	0.874019
TC192244_655_40_S_1	1.85253	1.99309	1.517	2.30602
TC192245_2552_40_S_1	1.52767	1.35011	2.31108	1.14137
TC192246_1529_40_S_1	5.99639	5.3021	5.29663	4.05968
TC192247_623_38_X2_1	1.67648	0.757103	0.886032	1.67057
TC192248_1952_40_S_1	3.24416	2.08833	2.13516	2.36252
TC192249_1518_40_S_1	5.87946	5.83201	1.88493	2.34005
TC192250_168_35_S_1	3.49689	4.31126	3.04313	2.31513
TC192251_2783_35_S_1	2.16549	1.47973	1.14189	0.604698
TC192252_871_35_S_1	-0.103509	-0.703149	-0.822431	-0.0848579
TC192253_323_34_S_1	-0.935569	-0.8213	-0.334995	-1.21681
TC192254_2865_35_S_1	-0.432227	-0.204731	-1.06994	-0.52049
TC192255_1290_40_S_1	3.0816	2.65334	3.2145	1.3899
TC192256_1296_40_S_1	0.306072	0.318152	2.40151	0.0489423
TC192257_1801_40_S_1	4.32525	2.65117	3.88723	4.26225
TC192258_914_39_X2_1	1.34584	1.65852	-0.302051	0.250412
TC192259_1168_40_S_1	7.15548	5.9631	15.9369	7.68019
TC192260_1438_37_S_1	4.58211	5.16201	3.34831	3.75087
TC192261_823_40_S_1	0.852722	1.46382	0.166353	2.01393
TC192262_1445_40_S_1	1.04415	0.692246	0.184625	-0.00978779
TC192263_1172_40_S_1	2.22551	1.81329	0.38809	1.84318
TC192264_1874_40_S_1	4.84899	4.42448	3.68485	3.07089
TC192265_1612_36_S_1	5.16466	4.9127	2.13962	1.29231
TC192266_1123_40_S_1	0.0746981	0.102688	1.06833	-0.0445865
TC192267_2053_35_S_1	1.67301	1.69128	1.4228	0.518942
TC192268_387_34_S_1	-0.261105	-0.546215	0.545102	-0.726715
TC192269_908_40_S_1	0.627267	0.558291	0.562309	0.245877
TC192270_1971_40_S_1	0.664309	-0.265597	0.111213	0.295384
TC192271_1609_40_S_1	2.96735	2.73469	1.26089	2.34681
TC192272_1078_39_S_1	0.386628	0.413773	0.825903	0.715349
TC192273_10_34_S_1	6.84405	7.63695	6.95222	5.61396
TC192274_1026_35_S_1	0.768715	1.19745	2.49487	1.2859
TC192275_1234_39_S_1	3.17637	3.32164	2.81513	2.83953
TC192276_853_40_S_1	-1.2283	-0.426173	-1.46049	0.0197212
TC192277_2086_39_S_1	0.641202	0.156763	-0.758512	0.286444
TC192278_2088_37_S_1	-0.75294	-0.515764	0.0493751	-0.982193
TC192279_1899_40_S_1	-0.705324	-1.02887	0.929404	-0.835408
TC192280_2186_38_S_1	1.74182	-1.40923	0.692683	1.91161
TC192281_137_40_S_1	7.8153	7.512	7.13209	6.53307
TC192282_1773_35_S_1	-0.598812	-0.36786	0.950979	-0.615771
TC192283_53_41_S_1	-0.514549	-0.497636	-0.230177	-0.246234
TC192284_1407_38_S_1	1.44347	3.95427	1.15233	1.31144
TC192285_114_41_S_1	1.07713	0.981401	1.70605	3.04248
TC192286_772_41_X2_1	0.968802	0.999995	-0.217197	0.70758
TC192287_1672_34_S_1	2.68567	1.91692	1.14189	0.339692
TC192288_996_39_S_1	1.1703	1.09132	0.481607	0.656581
TC192289_1903_40_S_1	1.71102	1.31348	-0.288922	1.00716
TC192290_970_38_S_1	0.523376	1.02951	-1.68569	1.40226
TC192291_1715_40_S_1	-0.0637597	0.209907	-0.000537007	-0.745612
TC192292_1560_39_S_1	2.71693	13.7551	1.47256	1.79216
TC192293_2066_37_S_1	-0.327358	-0.260014	1.04716	-0.135971
TC192294_2653_40_S_1	-0.0581172	-0.276793	1.4128	-0.251587
TC192295_919_40_S_1	2.4755	2.05954	0.913175	1.13126
TC192296_1169_40_S_1	1.28053	0.95894	1.66292	1.86969
TC192297_1343_40_S_1	3.88765	3.11206	3.28919	2.22041
TC192298_1017_34_X2_1	1.84592	1.42853	-0.716257	0.245877
TC192299_2161_39_S_1	4.89018	4.11235	5.66853	1.9246
TC192300_1294_41_X2_1	0.58513	0.588095	-0.334995	2.43549
TC192301_1568_40_S_1	1.06068	1.16599	0.322981	1.3178
TC192302_344_37_S_1	7.76637	2.77457	0.820409	0.576385
TC192303_1161_40_S_1	0.445876	1.0074	2.3024	3.72115
TC192304_1002_38_S_1	2.5902	1.48607	1.88029	0.870337
TC192305_1500_36_S_1	0.223659	0.484688	0.2632	-0.0196891
TC192306_1650_37_S_1	2.29916	2.12717	1.03654	2.15395
TC192307_1003_39_S_1	7.66515	3.98964	3.48653	3.36197
TC192308_1242_39_S_1	1.21401	1.47656	1.77727	2.40916
TC192309_2809_40_S_1	1.66257	2.27289	-0.529547	2.89813
TC192310_1096_40_S_1	2.99146	2.82422	2.37581	2.71081
TC192311_827_38_S_1	3.45282	2.14768	1.53665	3.6022
TC192312_189_41_S_1	1.94064	1.21825	0.847835	1.98106
TC192313_1472_37_S_1	-0.739271	-0.854939	-1.59626	-1.07244
TC192314_1556_39_S_1	2.27869	1.54877	2.13962	0.409248
TC192315_1553_37_S_1	0.316242	0.132301	1.1939	0.357233
TC192316_31_41_S_1	0.306072	-0.0550126	-0.000537007	0.106543
TC192317_1234_35_S_1	-0.87129	-0.128964	-1.12962	0.200149
TC192318_939_35_S_1	1.79928	1.75579	1.55625	1.535
TC192319_1038_38_X2_1	2.12898	1.38957	0.423322	-0.187971
TC192320_1376_39_S_1	0.475136	-0.221212	-0.495571	-0.024652
TC192321_1649_35_S_1	2.20761	2.04372	0.275202	2.81846
TC192322_914_37_S_1	6.47124	5.70641	5.76192	4.06602
TC192323_1303_40_S_1	1.07302	1.11998	-0.667316	1.12449
TC192324_1827_40_S_1	1.22584	1.39284	1.71559	1.0836
TC192325_57_34_S_1	-0.267078	0.0577287	-1.3976	0.308746
TC192326_2360_38_S_1	2.9162	2.38375	0.539357	2.08108
TC192327_3126_39_S_1	-0.508149	-0.232249	-1.66934	-0.809476
TC192328_892_41_X2_1	3.47807	3.54724	3.0624	3.012
TC192329_1103_39_S_1	2.43924	1.88369	-0.0571658	1.30826
TC192330_886_40_S_1	8.12602	6.24304	7.8994	6.94211
TC192331_1437_40_S_1	1.74182	1.49872	1.96793	1.73475
TC192332_813_40_S_1	6.45031	6.89689	7.91899	5.13811
TC192333_1613_38_S_1	7.18384	6.41178	6.7905	3.69831
TC192334_1275_39_S_1	0.406487	2.10392	0.299137	2.67069
TC192335_1739_38_S_1	-0.309167	-0.449811	-0.879799	0.31762
TC192336_2208_38_S_1	0.664309	0.243255	1.56602	-0.14113
TC192337_2123_38_S_1	4.25172	3.96137	1.46264	3.65501
TC192338_1147_35_S_1	3.43164	2.59199	1.14189	1.31462
TC192339_1158_40_S_1	2.00769	2.18073	0.703893	1.67902
TC192340_2187_40_S_1	6.01397	4.16462	5.32624	4.603
TC192341_1815_40_S_1	0.617946	-0.385239	1.44773	0.370322
TC192342_985_40_S_1	3.83871	6.79775	4.85523	-0.203749
TC192343_2526_38_S_1	7.31737	7.06695	6.52765	6.33773
TC192344_2075_37_S_1	0.489676	0.00187307	0.596581	0.527216
TC192345_1223_40_S_1	1.13413	0.936314	0.956361	0.31762
TC192346_580_34_S_1	3.76596	0.224243	-0.127078	-0.294761
TC192347_1660_38_S_1	-0.219575	-0.350579	1.96334	-0.445246
TC192348_1288_35_S_1	0.0583636	0.422727	-0.133473	1.30189
TC192349_905_37_X2_1	2.84684	2.05691	1.58552	3.5829
TC192350_791_40_S_1	4.29369	2.89924	1.98622	4.328
TC192351_1752_40_S_1	0.94333	0.209907	0.703893	0.664483
TC192352_1584_40_S_1	0.311161	-0.0707107	-0.374756	-0.300202
TC192353_1512_39_S_1	-0.850118	-1.25142	-0.308626	-0.573712
TC192354_1100_40_S_1	1.16229	0.017207	1.14189	0.604698
TC192355_1231_40_S_1	3.22395	3.58115	4.28298	4.23243
TC192356_4850_38_S_1	2.46438	2.46321	1.73938	1.55265
TC192357_621_38_S_1	2.20162	2.88116	10.41	6.71907
TC192358_1316_40_S_1	0.386628	0.313524	0.358578	-0.246234
TC192359_800_41_S_1	1.25329	0.999995	1.16275	1.24392
TC192360_2283_38_S_1	1.93741	1.58885	1.89421	1.49938
TC192361_1146_40_S_1	3.11656	2.68785	1.54646	3.22416
TC192362_1132_36_S_1	2.86928	2.5519	1.35248	1.79757
TC192363_2176_40_S_1	3.56914	3.34426	1.13666	4.19745
TC192364_506_38_S_1	2.11366	1.43176	0.602275	1.69585
TC192365_2788_40_S_1	1.43605	1.35672	-0.584293	1.42989
TC192366_984_40_S_1	2.46438	2.26305	-0.000537007	1.36189
TC192367_1323_38_S_1	2.15336	1.6163	-1.12962	0.580446
TC192368_1423_35_S_1	9.88452	8.71172	16.1542	5.21509
TC192369_1135_37_S_1	0.710078	-0.166615	-2.36834	-0.283909
TC192370_1081_38_S_1	2.32241	2.25813	0.141906	2.97574
TC192371_292_37_X2_1	6.09655	4.64373	7.79872	4.07993
TC192372_2032_40_S_1	1.15025	1.39284	2.12176	1.0836
TC192373_848_34_X2_1	1.52405	1.05511	-0.269279	0.855565
TC192374_1976_40_S_1	0.19751	0.663436	-1.15968	0.833268
TC192375_1790_35_S_1	-1.02311	-0.979171	-0.851049	-0.770994
TC192376_769_35_S_1	5.72966	4.13122	1.48741	1.67339
TC192377_64_41_S_1	3.98175	2.42374	1.3221	1.42377
TC192378_825_34_S_1	-0.27306	-0.123622	-0.27582	-0.0495909
TC192379_750_38_X2_1	3.88952	3.365	-1.13712	1.22107
TC192380_1023_41_X4_1	2.98424	3.24023	4.94145	2.50246
TC192381_1118_37_S_1	1.13816	0.732941	0.172449	0.241335
TC192382_2347_40_S_1	-0.725653	-0.583157	0.475803	-0.416802
TC192383_79_36_S_1	-1.30738	-1.36103	1.20943	-1.32218
TC192384_835_39_S_1	3.28864	3.06686	1.03654	2.885
TC192385_1090_37_S_1	0.406487	0.185864	0.781809	0.896015
TC192386_1207_40_S_1	0.366659	0.331995	-0.249698	0.396329
TC192387_1317_40_S_1	0.45077	0.161633	-0.901447	-0.835408
TC192388_1226_35_S_1	3.10494	3.42132	4.9071	5.52729
TC192389_1050_37_S_1	-0.822082	-0.396879	-0.944969	-0.868143
TC192390_984_40_S_1	3.20137	2.74523	0.742972	2.25309
TC192391_1278_38_S_1	1.93095	1.65252	0.70949	1.09046
TC192392_1198_40_S_1	2.45044	2.50901	2.0859	3.03176
TC192393_1112_40_S_1	0.556761	0.0627567	-1.29673	0.0586197
TC192394_2565_40_S_1	4.6733	3.27234	2.53685	2.65652
TC192395_1020_40_S_1	2.91865	6.01386	1.15233	4.86846
TC192396_810_34_X2_1	4.42315	3.41285	3.57939	3.5288
TC192397_1919_39_S_1	0.700971	0.634355	0.664569	0.116036
TC192398_1744_35_S_1	-0.964512	-0.993288	-1.3976	-0.841927
TC192399_1021_41_X2_1	7.25524	3.98964	1.99079	1.76223
TC192400_1084_38_S_1	-0.166878	-0.0497976	-0.441589	1.18148
TC192401_1902_40_S_1	1.05655	0.566836	-0.165543	0.0537849
TC192402_1775_40_S_1	6.86199	6.15647	7.9721	3.69975
TC192403_1183_34_S_1	2.99146	2.03048	1.69649	0.772987
TC192404_2064_40_S_1	-0.438493	-0.0602365	-0.159116	1.23741
TC192405_1458_38_S_1	-0.950011	-0.774813	-1.10718	-0.567752
TC192406_914_35_S_1	5.05711	4.56304	3.36667	3.79282
TC192407_1114_40_S_1	3.08394	1.97692	0.0617915	0.950309
TC192408_1241_36_S_1	0.968802	1.17301	0.17854	0.330883
TC192409_1804_36_S_1	0.696409	0.467112	-0.716257	0.101785
TC192410_972_40_S_1	2.31951	3.34946	0.38809	0.69979
TC192411_1322_35_S_1	-0.718864	-1.40923	-0.341604	-0.646179
TC192412_989_38_S_1	0.985683	0.720789	0.117364	1.93236
TC192413_106_39_X2_1	4.37617	3.8545	1.33224	0.803279
TC192414_1075_38_S_1	0.249618	0.341189	-0.72328	-0.120545
TC192415_1371_35_S_1	0.826406	0.812756	1.34237	-0.262322
TC192416_1397_40_S_1	0.994094	0.840211	1.06833	-0.00484938
TC192417_1653_38_S_1	1.44347	1.04417	0.550843	0.0537849
TC192418_1233_40_S_1	1.69724	2.10133	-0.0382328	0.848151
TC192419_824_41_X3_1	7.92029	7.5111	7.7258	6.49839
TC192420_1234_40_S_1	0.508972	0.336596	0.376302	0.236787
TC192421_2234_35_S_1	1.7791	2.82833	2.81913	2.05638
TC192422_988_40_S_1	4.00172	3.09895	2.73455	1.17483
TC192423_1007_37_S_1	0.705527	3.22945	1.50222	1.68745
TC192424_1549_40_S_1	1.61699	1.07689	0.726253	1.34622
TC192425_1529_40_S_1	-0.0864192	-0.282407	0.858772	-0.187971
TC192426_481_40_S_1	-0.237315	-1.18295	1.15754	-0.861567
TC192427_722_34_S_1	0.386628	0.924938	1.28647	1.01068
TC192428_963_39_S_1	0.878845	1.61022	0.334869	1.436
TC192429_1668_37_S_1	2.3137	2.16043	-0.482032	2.86992
TC192430_897_36_S_1	2.70654	2.52488	1.61466	1.88285
TC192431_1176_40_S_1	0.406487	0.502165	-0.328392	0.477226
TC192432_2620_39_S_1	4.76954	3.91273	1.92195	1.32097
TC192433_676_34_X2_1	10.7109	9.13133	10.6529	3.79976
TC192434_1905_39_S_1	2.84684	2.1091	1.02059	2.42674
TC192435_2628_40_S_1	2.05171	1.43498	0.585177	0.985966
TC192436_1952_40_S_1	3.48644	2.32641	0.590882	1.61937
TC192437_885_35_S_1	-0.291068	-0.182893	0.0988943	-0.473963
TC192438_1650_40_S_1	8.59883	7.69673	6.0771	5.95984
TC192439_1337_37_S_1	2.72988	2.56979	1.54156	2.36028
TC192440_2282_36_S_1	0.386628	-0.232249	-0.308626	-0.796594
TC192441_2076_37_S_1	3.19003	2.7071	0.967111	1.45121
TC192442_629_37_X2_1	5.71175	4.29347	1.4078	0.652621
TC192443_680_39_S_1	-0.155273	-0.248878	-1.40543	-0.294761
TC192444_2475_37_S_1	1.1422	0.981401	0.590882	0.313186
TC192445_2530_38_S_1	1.92448	1.90864	0.624999	2.01645
TC192446_1190_38_S_1	-0.892588	-1.34513	0.647641	0.322048
TC192447_1425_40_S_1	2.81417	2.50219	2.21934	1.3899
TC192448_563_38_S_1	3.02969	2.75154	2.27629	1.29231
TC192449_743_37_X2_1	7.66515	6.84103	6.6092	4.53658
TC192450_1240_38_X2_1	-0.598812	-0.937202	-0.368112	-1.61992
TC192451_1518_35_S_1	1.31141	1.13066	0.086551	0.365965
TC192452_2088_40_S_1	1.42118	1.06602	0.0493751	0.451915
TC192453_1089_40_S_1	-1.02311	-0.68389	-0.269279	-0.646179
TC192454_749_35_S_1	1.73158	1.13066	1.73938	1.24717
TC192455_1100_40_S_1	0.254787	0.252717	0.105057	0.0489423
TC192456_989_35_S_1	1.21796	1.50502	1.1939	0.422112
TC192457_1732_37_S_1	4.12104	5.39178	5.36105	6.2814
TC192458_809_37_S_1	10.2463	8.8428	8.39482	6.05725
TC192459_1395_40_S_1	3.46757	2.72411	1.99991	1.0491
TC192460_1865_40_S_1	0.636563	0.480304	0.38809	1.11093
TC192461_862_39_X2_1	1.81601	2.16043	2.74266	4.25512
TC192462_1814_40_S_1	0.8352	1.09851	0.0741834	0.723099
TC192463_1835_39_S_1	1.68688	1.54256	1.04716	2.08353
TC192464_2124_35_S_1	0.636563	-0.0135375	-0.584293	-0.161858
TC192465_2101_40_S_1	2.00769	1.56734	-0.577423	0.825799
TC192466_884_37_S_1	4.25847	2.45628	1.88493	-0.21961
TC192467_273_41_S_1	8.39443	6.63267	7.12402	6.40292
TC192468_962_38_X2_1	1.41745	0.773107	0.233095	-0.664573
TC192469_799_38_S_1	-1.12803	-0.888949	-0.321797	-0.982193
TC192470_1411_39_S_1	2.53331	2.50219	2.01811	2.86045
TC192471_1787_40_S_1	-0.351758	0.097725	-0.381408	8.09e-05
TC192472_1124_37_X2_1	2.71434	3.02869	-0.334995	-0.4055
TC192473_1421_38_S_1	0.795458	0.898231	-0.0761559	1.19143
TC192474_868_35_S_1	-0.986375	7.3011	0.0988943	-0.982193
TC192475_2429_40_S_1	2.7582	1.70606	0.613647	0.906953
TC192476_123_35_S_1	3.94146	4.26658	2.0724	3.31836
TC192477_1447_40_S_1	2.60897	2.39792	3.12749	3.20395
TC192478_1809_35_S_1	-0.36402	-0.807946	-0.394731	-0.609726
TC192479_876_35_S_1	6.05091	6.15507	3.82618	4.88201
TC192480_1778_40_S_1	2.79392	2.7995	1.68692	2.39369
TC192481_1367_39_S_1	1.22584	1.42531	2.21934	1.11772
TC192482_650_40_S_1	3.02493	2.62063	1.16275	2.06876
TC192483_861_35_S_1	0.295874	0.515208	0.464178	0.0970194
TC192484_155_39_S_1	4.93509	4.76095	-0.159116	2.79724
TC192485_1080_38_S_1	-0.432227	-0.373642	-0.428165	-1.61992
TC192486_1709_36_S_1	2.05171	2.41906	1.4078	1.65077
TC192487_1569_35_S_1	4.6718	3.082	6.97912	3.87905
TC192488_1019_40_S_1	2.75307	2.43773	1.27113	1.10412
TC192489_496_36_S_1	3.8159	4.08247	5.39833	2.2368
TC192490_555_40_S_1	4.62344	4.07974	2.96544	1.38059
TC192491_923_34_X2_1	6.39883	6.17245	3.69182	3.36518
TC192492_1758_39_S_1	0.165876	0.566836	-1.46049	1.0664
TC192493_1334_35_S_1	2.02032	1.87253	0.765194	1.05257
TC192494_1256_40_S_1	0.622609	0.285608	0.334869	-0.0950109
TC192495_2238_39_S_1	3.21945	0.00187307	0.653289	1.138
TC192496_926_40_X2_1	8.48339	8.60521	7.02437	5.17772
TC192497_1749_36_S_1	2.46717	1.92791	0.17854	1.15815
TC192498_235_41_S_1	1.21796	0.575357	0.647641	0.628756
TC192499_1102_40_S_1	1.42862	1.04051	0.305106	-0.294761
TC192500_1449_35_S_1	1.24938	1.19745	2.40578	1.0836
TC192501_1167_41_S_1	1.57796	0.757103	1.66292	0.172373
TC192502_1234_41_S_1	-0.739271	-1.02887	-0.488798	-0.585669
TC192503_1784_35_S_1	2.03291	1.20787	0.89147	-0.0346027
TC192504_1439_39_S_1	0.0089073	-0.327687	1.09996	-0.609726
TC192505_2124_39_S_1	0.951841	0.377695	1.21459	1.25041
TC192506_1132_35_S_1	0.575699	0.95894	0.737404	1.0491
TC192507_785_37_S_1	5.93366	4.72237	3.56164	4.49074
TC192508_1712_39_S_1	0.19751	0.200312	-0.401404	1.4115
TC192509_1794_40_S_1	2.03919	1.76159	0.334869	1.57311
TC192510_1572_40_S_1	1.86243	1.88925	0.423322	1.77042
TC192511_1294_38_S_1	1.43234	0.704511	-0.000537007	0.592597
TC192512_1113_35_S_1	-1.52159	-2.2299	-0.974152	-1.76733
TC192513_1196_39_S_1	3.14429	2.97248	1.31194	0.481424
TC192514_2207_40_S_1	1.56008	1.84728	1.99079	1.8881
TC192515_2076_40_S_1	3.1096	2.27289	1.33731	0.825799
TC192516_588_34_S_1	0.917676	1.35672	0.452532	0.596636
TC192517_1428_37_S_1	0.386628	-0.461698	1.56602	0.0343674
TC192518_1592_39_S_1	2.95281	0.0827871	1.11572	-0.235556
TC192519_1138_38_S_1	0.0529021	-0.449811	1.23521	-0.0395904
TC192520_1540_40_S_1	3.42314	2.91522	3.38498	2.24146
TC192521_2062_40_S_1	2.93089	2.27534	-0.0761559	2.72275
TC192522_1025_34_X2_1	3.923	3.9084	3.15789	1.82449
TC192523_11_41_S_1	-0.0356358	-0.210215	0.720671	-0.273096
TC192524_1320_37_S_1	0.799895	2.14	1.34237	0.527216
TC192525_751_35_S_1	0.445876	-0.304964	0.0307045	0.149028
TC192526_306_35_S_1	4.15589	4.3578	3.71614	2.16832
TC192527_1379_39_S_1	0.96457	0.0324651	-0.502352	0.409248
TC192528_2229_40_S_1	4.52156	3.41794	4.95571	4.06602
TC192529_1160_36_S_1	4.34011	7.23943	10.6183	9.06679
TC192530_1261_37_S_1	3.80443	3.22224	2.34137	2.99936
TC192531_75_35_S_1	0.714623	0.745046	1.52192	0.13022
TC192532_868_40_S_1	5.85151	5.41933	2.69388	2.50673
TC192533_16_37_S_1	0.336494	0.777095	2.43987	0.1255
TC192534_1011_36_X2_1	1.41745	0.418254	1.1939	0.498157
TC192535_676_40_S_1	4.42476	4.26658	3.11605	2.02648
TC192536_2696_37_S_1	1.40998	1.21479	0.4116	0.77679
TC192537_1892_40_S_1	4.77392	3.88521	3.96773	3.30695
TC192538_825_41_X7_1	2.14424	-0.0864891	-0.72328	0.200149
TC192539_726_40_S_1	3.88952	2.29246	1.35248	1.82716
TC192540_1404_38_S_1	2.45323	2.48849	0.0369342	0.888701
TC192541_1582_41_X2_1	2.92845	2.38612	2.34568	1.23415
TC192542_933_37_X2_1	3.22395	5.90392	2.97715	3.59776
TC192543_904_40_S_1	4.00172	2.66849	2.80311	0.660535
TC192544_1152_40_S_1	3.44225	2.57646	3.02379	1.52909
TC192545_1338_41_X2_1	2.04232	1.65252	1.63884	0.335291
TC192546_38_36_S_1	0.878845	0.749071	2.04079	0.25946
TC192547_1016_41_X2_1	8.36837	7.60749	6.29721	4.7799
TC192548_2223_35_S_1	1.78248	1.4829	0.334869	1.86969
TC192549_112_41_S_1	3.51353	2.53392	1.97708	2.40916
TC192550_1150_40_S_1	7.17566	7.5486	11.8095	7.04653
TC192551_1307_40_S_1	-0.645021	-0.909536	1.64848	-0.640073
TC192552_741_40_S_1	0.0746981	-0.193793	-0.959544	0.616751
TC192553_1345_40_S_1	3.4948	2.84264	2.28936	2.14193
TC192554_979_40_S_1	4.18698	3.57954	1.48741	3.19209
TC192555_1274_40_S_1	1.31141	0.571099	1.94038	0.417831
TC192556_1281_40_S_1	-0.137935	-0.0342053	-0.851049	0.866651
TC192557_1798_35_S_1	1.74182	1.6972	1.62434	2.81076
TC192558_1552_40_S_1	2.29624	1.70311	0.956361	2.16354
TC192559_840_39_S_1	1.5993	1.98501	1.04716	2.07615
TC192560_853_39_S_1	0.361649	0.137209	0.781809	0.1255
TC192561_1228_36_S_1	1.34964	2.85892	1.36257	1.33992
TC192562_1154_40_S_1	2.34838	2.86703	2.47377	2.6136
TC192563_294_34_X2_1	1.84923	1.60108	1.36257	-0.262322
TC192564_877_41_X2_1	4.81021	6.3279	5.77194	7.77389
TC192565_1732_39_S_1	5.13049	3.17681	2.21934	2.53222
TC192566_960_39_S_1	1.21401	1.0037	0.196778	0.848151
TC192567_48_41_S_1	5.62197	4.97873	7.82584	5.83468
TC192568_873_39_X2_1	8.70532	8.21341	6.70697	7.30022
TC192569_2001_40_S_1	2.13814	1.30006	1.09996	0.254939
TC192570_1026_41_X4_1	4.40702	4.04953	4.00429	3.66807
TC192571_1550_39_S_1	2.48105	3.20959	0.715083	2.96294
TC192572_1768_40_S_1	3.40393	2.55414	2.43562	1.81106
TC192573_1099_40_S_1	-0.482662	-0.0707107	0.2632	-0.468197
TC192574_1661_36_S_1	2.95767	2.91522	2.85901	2.18499
TC192575_2179_37_S_1	2.68567	2.27779	0.607963	1.8485
TC192576_1330_36_S_1	-0.794264	-0.761659	0.38809	-0.701703
TC192577_1116_40_S_1	2.59289	2.28757	1.67253	2.49604
TC192578_2540_35_S_1	-0.413496	-0.888949	-0.952252	-0.927981
TC192579_1460_41_X2_1	2.47272	0.828474	1.14189	2.62797
TC192580_922_40_S_1	1.45826	1.22515	0.446701	1.65644
TC192581_143_40_S_1	0.160577	0.00187307	0.0493751	0.0730773
TC192582_887_37_S_1	1.04	2.99586	1.30685	0.299845
TC192583_231_41_S_1	1.33058	1.37647	0.208907	1.41764
TC192584_1912_39_S_1	1.06891	0.528196	-0.341604	1.22761
TC192585_1076_37_S_1	1.29986	2.33363	1.70605	1.16817
TC192586_1908_39_S_1	1.6381	2.37664	0.51632	2.78171
TC192587_673_39_S_1	1.00667	0.812756	0.281194	0.719226
TC192588_995_36_S_1	-1.33951	-1.30574	-0.381408	-1.32218
TC192589_1252_39_S_1	6.11865	5.21541	3.81253	3.93915
TC192590_1487_38_S_1	4.52313	4.64487	5.26689	6.00794
TC192591_1839_40_S_1	2.57944	1.09492	1.6001	1.81912
TC192592_1165_35_S_1	4.15936	3.54074	4.26075	3.77332
TC192593_1260_38_S_1	-0.213681	-0.321991	0.28718	0.149028
TC192594_1384_35_S_1	2.5902	2.42374	2.77094	1.60211
TC192595_1095_36_S_1	-0.906857	-0.455749	-3.20681	-0.1001
TC192596_1031_40_S_1	3.71334	2.04108	1.31702	1.37437
TC192597_1882_36_S_1	1.19023	1.01848	1.34743	1.52909
TC192598_970_40_S_1	1.69724	1.21825	-0.249698	0.498157
TC192599_789_39_S_1	4.85327	3.44994	3.45045	3.31836
TC192600_2360_40_S_1	-0.508149	-1.02172	-0.68126	0.514796
TC192601_1255_35_S_1	-0.0978031	-0.0186915	2.94978	-0.224916
TC192602_1432_40_S_1	0.714623	0.214693	0.550843	-0.1001
TC192603_1951_35_S_1	1.48032	1.33684	0.498987	0.848151
TC192604_1108_39_S_1	0.537722	0.523873	0.3704	-0.344087
TC192605_663_41_S_1	1.01503	0.757103	2.2413	0.20935
TC192606_777_40_S_1	1.83929	2.86095	2.50749	4.56461
TC192607_2784_34_X2_1	2.29624	2.09874	1.76309	3.22248
TC192608_283_40_S_1	5.91781	2.89724	3.41052	4.36609
TC192609_1714_40_S_1	1.06068	0.147002	1.33731	-0.25695
TC192610_1012_40_X2_1	0.547254	0.515208	-0.829573	0.695888
TC192611_781_35_S_1	0.714623	1.13066	2.22374	0.543695
TC192612_1492_40_S_1	0.682687	-0.0290254	-0.0698195	0.0826772
TC192613_1187_40_S_1	1.34584	1.68238	2.01356	3.50749
TC192614_1112_35_S_1	3.54865	3.00555	1.23006	-0.273096
TC192615_1400_39_S_1	0.768715	0.24799	0.809404	-0.209027
TC192616_2450_39_S_1	1.01086	1.8275	0.585177	0.69198
TC192617_753_40_S_1	1.53128	1.22859	-0.434874	-0.278498
TC192618_1134_35_S_1	3.46126	3.346	1.83367	1.50236
TC192619_131_41_X2_1	6.00571	7.44849	10.1336	10.7324
TC192620_262_40_S_1	9.94443	7.02255	8.00727	2.17309
TC192621_615_38_S_1	7.82774	7.99826	7.62228	8.99431
TC192622_1700_40_S_1	-0.155273	-0.552341	1.13666	0.167718
TC192623_1419_40_S_1	4.35162	3.36155	1.60981	1.36189
TC192624_1623_40_S_1	1.68341	1.52385	0.562309	0.803279
TC192625_967_35_S_1	-0.388672	-0.321991	-0.197777	0.0246112
TC192626_855_35_S_1	-0.438493	0.95894	-0.184864	-0.514635
TC192627_967_35_S_1	5.26524	4.46815	1.47751	1.77042
TC192628_1699_37_S_1	0.848349	0.368609	0.340805	-0.14113
TC192629_1924_40_S_1	-0.82907	-0.639414	-0.59117	-0.579685
TC192630_546_40_S_1	4.30701	3.12326	4.55591	3.31836
TC192631_787_39_S_1	-0.671697	-0.944157	-1.18988	0.624759
TC192632_1886_40_S_1	2.00769	1.49556	0.770737	1.10071
TC192633_496_36_S_1	-0.261105	-0.321991	1.60981	-0.555866
TC192634_195_40_S_1	1.96313	2.44702	2.57024	1.94268
TC192635_3128_40_S_1	2.60897	2.42607	2.54103	1.09046
TC192636_104_37_S_1	8.61331	6.7676	7.63717	4.70405
TC192637_2248_35_S_1	2.73505	2.26059	-0.428165	1.42071
TC192638_1522_38_S_1	2.53331	3.04784	0.464178	2.50032
TC192639_837_34_X2_1	5.63116	5.76629	5.68884	4.03544
TC192640_751_40_S_1	9.89811	9.78176	14.4783	5.64853
TC192641_414_40_S_1	1.72474	2.66633	1.33224	0.726966
TC192642_65_34_X2_1	0.51378	6.92526	4.45186	7.94878
TC192643_830_41_X2_1	8.10022	8.59764	10.3074	3.45355
TC192644_733_40_S_1	0.645836	0.921137	0.0307045	0.848151
TC192645_373_40_S_1	3.92485	6.92797	16.2679	11.2816
TC192646_1221_35_S_1	2.15639	1.83033	1.15754	0.914223
TC192647_944_38_S_1	4.19728	3.72392	3.59001	4.08875
TC192648_980_37_S_1	2.11059	2.51809	1.81023	3.13902
TC192649_96_37_S_1	1.30757	1.5735	0.590882	2.68077
TC192650_546_41_X2_1	4.88453	4.38143	4.10617	2.01393
TC192651_1432_38_S_1	1.82601	1.64952	-0.101566	0.313186
TC192652_1999_40_S_1	0.613276	0.800915	-0.0445375	1.19804
TC192653_850_39_S_1	2.3941	2.98614	3.01992	4.36723
TC192654_1022_37_S_1	-0.149484	-0.461698	-0.421464	-0.603694
TC192655_1413_38_S_1	1.62756	1.73249	0.748535	2.23212
TC192656_912_40_S_1	2.28747	1.33351	1.01526	1.97087
TC192657_735_41_X2_1	8.12144	7.34597	8.70362	6.06636
TC192658_634_40_S_1	4.70468	4.73344	6.28339	2.00638
TC192659_136_35_S_1	3.00345	1.99309	1.20943	0.996581
TC192660_1625_40_S_1	-0.618543	6.10021	-0.660355	0.481424
TC192661_3270_37_S_1	0.705527	2.64029	2.57024	1.6536
TC192662_1626_40_S_1	3.33477	3.95142	1.51208	3.78309
TC192663_1133_38_S_1	-0.546724	-0.979171	1.15754	-0.758276
TC192664_1089_40_S_1	-0.12068	4.35905	-0.408084	0.1255
TC192665_800_39_S_1	0.160577	0.558291	-0.210717	-0.360712
TC192666_863_39_S_1	2.38272	1.70901	-0.584293	-0.777374
TC192667_1327_39_S_1	-0.495383	-0.748561	0.69829	-0.399864
TC192668_1561_35_S_1	-0.705324	-1.30574	0.602275	-0.627897
TC192669_148_41_S_1	-0.0807409	-0.282407	-0.165543	0.357233
TC192670_1534_40_S_1	0.499337	0.532514	0.135779	0.527216
TC192671_1722_37_S_1	5.4883	6.31403	9.32907	6.45931
TC192672_624_34_X3_1	12.4209	10.3201	10.2377	7.73356
TC192673_1819_38_S_1	0.366659	1.23203	-0.660355	2.45943
TC192674_33_34_S_1	4.96565	3.99666	3.66739	5.54823
TC192675_763_41_X2_1	6.42374	2.01984	0.602275	-0.439536
TC192676_277_38_X2_1	1.29214	2.60965	1.36761	1.10071
TC192677_24_39_X2_1	4.38919	4.27557	3.8771	3.52577
TC192678_884_41_X2_1	8.40184	7.07162	7.35965	7.04934
TC192679_1540_40_S_1	3.95066	4.60595	1.95417	1.35563
TC192680_169_40_S_1	2.57674	2.31432	2.01356	1.53795
TC192681_694_40_S_1	2.12286	1.48924	2.58686	1.95553
TC192682_760_38_S_1	3.16723	1.87533	3.4287	2.40475
TC192683_917_40_S_1	0.254787	0.431655	0.0119782	0.624759
TC192684_169_41_S_1	5.12388	6.41306	16.8702	12.1279
TC192686_724_40_S_1	3.81017	2.049	0.533605	0.20935
TC192687_235_34_S_1	2.94552	2.03048	1.35248	0.101785
TC192688_1140_34_X2_1	2.03919	2.07266	2.18845	2.82805
TC192689_888_35_S_1	-0.425972	-0.690296	-0.256218	-0.726715
TC192690_1110_38_S_1	3.31727	2.59199	1.73938	1.65077
TC192691_1339_40_S_1	0.808754	1.23547	-1.12213	1.62797
TC192692_2237_36_S_1	0.504158	0.0476481	-0.80817	-0.278498
TC192693_1839_35_S_1	1.55649	0.924938	-0.361474	0.468813
TC192694_1560_40_S_1	2.26694	0.781078	1.43278	0.447676
TC192695_711_36_X2_1	4.93091	5.5263	2.01356	0.493982
TC192696_994_40_S_1	1.33058	0.792995	0.487406	1.05949
TC192697_1410_39_X3_1	10.3085	9.48907	11.4132	4.7739
TC192698_804_39_S_1	-0.780436	0.444999	-1.52402	0.00991715
TC192699_767_36_S_1	3.52182	2.53617	4.79708	3.0174
TC192700_1298_39_S_1	1.20214	0.418254	0.864234	-0.532236
TC192701_2106_38_S_1	1.41745	1.25601	0.196778	0.596636
TC192702_633_35_S_1	0.1393	0.132301	-0.73031	1.28269
TC192703_1158_40_S_1	4.9323	3.52606	-0.0571658	1.48441
TC192704_1461_40_S_1	1.43976	2.55414	-0.210717	1.17483
TC192705_1171_35_S_1	3.13276	3.18777	2.75075	2.64024
TC192706_1811_40_S_1	-0.12068	-0.316305	0.568034	-0.0196891
TC192707_620_39_S_1	7.1382	8.71871	17.6067	11.8617
TC192708_151_34_S_1	4.6688	3.31989	3.11987	2.58048
TC192709_1913_40_S_1	-0.255143	-0.276793	-1.12213	0.644687
TC192710_632_37_X2_1	5.39756	6.17037	0.227057	2.73265
TC192711_1124_39_S_1	2.36845	0.879012	1.0947	0.69979
TC192712_724_41_X2_1	3.24863	3.19506	1.62918	1.66775
TC192713_876_41_S_1	3.86891	3.30237	0.972479	1.99881
TC192714_749_39_S_1	5.89549	5.7552	4.83784	5.02432
TC192715_1033_38_S_1	5.05711	4.37398	2.25882	2.31058
TC192716_726_40_S_1	4.13502	3.91273	4.66125	3.70261
TC192717_1233_40_S_1	1.78248	1.94161	1.6195	0.975314
TC192718_1857_36_S_1	1.20214	1.85853	0.0927257	1.51427
TC192719_755_40_S_1	4.25172	2.29002	2.57024	0.70758
TC192720_1236_41_X2_1	1.54571	0.992571	-0.107934	0.0537849
TC192721_889_40_S_1	6.64223	5.60144	5.32087	4.46977
TC192722_14_39_S_1	0.542491	0.377695	1.97708	-0.701703
TC192723_1425_35_S_1	6.79382	5.33865	8.89071	5.17335
TC192724_853_37_S_1	0.951841	0.999995	-0.0382328	1.86176
TC192725_40_36_S_1	6.39975	6.03785	5.18778	5.34688
TC192726_1892_40_S_1	2.52511	1.79042	0.533605	2.48747
TC192727_1694_40_S_1	2.35987	2.85892	2.2413	2.83188
TC192728_1433_38_S_1	2.33686	1.87533	0.446701	1.4934
TC192729_873_39_S_1	6.443	5.40692	3.64638	3.20733
TC192730_2159_40_S_1	2.5114	1.86414	1.85236	2.18024
TC192731_816_37_S_1	-0.0412429	-0.807946	0.275202	-0.349618
TC192732_691_39_S_1	0.51378	1.58579	0.556579	2.17786
TC192733_37_34_S_1	3.96166	2.60524	4.15489	3.7803
TC192734_1261_37_S_1	2.04545	-0.288031	-0.0445375	0.344087
TC192735_269_41_X2_1	0.668912	1.4829	1.74888	0.730828
TC192736_1095_40_S_1	2.65149	2.09094	3.38132	3.0174
TC192737_1606_36_S_1	-0.836072	-0.755103	-0.0508485	-0.707937
TC192738_111_34_X2_1	-0.237315	-0.774813	-0.639519	-0.544028
TC192739_1095_39_S_1	3.88578	3.42808	0.352659	1.43905
TC192740_780_34_X2_1	0.0199569	-0.696716	0.0493751	-0.585669
TC192741_893_41_X2_1	4.53407	3.79664	1.54156	2.96477
TC192742_948_38_S_1	3.70745	2.52262	1.40279	3.83145
TC192743_1253_40_S_1	2.7505	2.83856	2.33705	0.803279
TC192744_117_41_S_1	1.74522	0.675816	1.03123	1.31462
TC192745_231_40_S_1	-0.0807409	-0.0602365	0.993906	0.0682659
TC192746_855_35_S_1	0.552011	0.549722	0.573753	1.33677
TC192747_739_39_S_1	0.504158	0.190688	1.31194	0.576385
TC192748_2365_40_S_1	2.264	1.79042	2.12623	2.00386
TC192749_731_40_S_1	1.96953	2.87713	5.55563	4.70507
TC192750_154_34_S_1	-1.92567	-0.972136	-2.73479	-0.273096
TC192751_618_37_S_1	8.18381	6.95229	6.69618	5.18471
TC192752_2242_40_S_1	1.60993	0.720789	2.63648	3.49985
TC192753_1946_37_S_1	-0.780436	-0.396879	1.26089	-0.726715
TC192754_1496_40_S_1	1.11794	0.804867	-0.374756	0.514796
TC192755_1396_40_S_1	3.73877	3.38389	2.41859	1.57894
TC192756_836_35_S_1	-0.018867	3.89827	-2.87172	1.55265
TC192757_754_40_S_1	2.06418	0.453863	1.00459	-0.485527
TC192758_1660_40_S_1	-0.625144	-0.373642	0.896903	-0.701703
TC192759_763_37_S_1	-0.407274	-0.868498	0.227057	-0.803028
TC192760_683_40_S_1	4.93928	4.46695	8.63576	5.62603
TC192761_3557_40_S_1	1.09759	0.977669	-0.243184	0.632747
TC192762_855_35_S_1	-0.712088	-1.25142	-0.139874	-0.982193
TC192763_241_40_S_1	0.682687	0.736982	0.429175	-0.0296232
TC192764_2345_40_S_1	0.0474323	0.190688	0.0741834	1.17483
TC192765_764_35_S_1	0.27025	0.716728	1.95876	0.523082
TC192766_824_40_S_1	3.05101	3.4247	0.950979	1.60499
TC192767_938_38_S_1	-0.559675	-0.671117	-0.0698195	-0.783767
TC192768_1926_39_S_1	-0.231392	-0.601796	-0.59117	-0.411145
TC192769_2205_40_S_1	3.73292	2.96856	2.8391	2.40033
TC192770_520_41_X3_1	3.88952	4.86329	3.16168	2.86235
TC192771_706_40_S_1	3.77175	3.42976	0.429175	1.54972
TC192772_420_35_S_1	4.15416	6.00436	2.91048	6.1313
TC192773_1276_35_S_1	1.61346	1.46063	2.0904	1.27304
TC192774_2_41_S_1	0.484836	1.24233	0.208907	0.620758
TC192775_376_40_S_1	-0.759794	-1.32932	-0.495571	-1.12218
TC192776_107_39_S_1	0.822001	0.545429	0.983202	0.539584
TC192777_129_41_S_1	0.391603	-0.52183	0.923999	-0.105198
TC192778_774_40_S_1	4.228	3.54399	1.88957	2.62592
TC192779_586_41_X2_1	7.60023	7.30303	7.89583	5.82131
TC192780_973_40_S_1	7.33808	6.35285	8.30015	6.22337
TC192781_772_39_X2_1	9.39015	9.83444	10.4731	5.15842
TC192782_897_40_S_1	0.977253	0.132301	-0.981469	0.400642
TC192783_1293_38_S_1	0.608601	-0.729017	-0.563707	-0.502958
TC192784_711_38_S_1	4.07166	3.10458	1.36761	0.0197212
TC192785_778_40_S_1	8.25999	6.51087	7.53406	5.89585
TC192786_866_40_S_1	-0.0356358	-0.373642	-0.0824987	0.241335
TC192787_794_40_S_1	5.47274	5.13108	2.96153	3.29222
TC192788_549_38_S_1	9.55398	8.81143	9.32054	7.26471
TC192789_827_41_X2_1	0.561505	0.716728	2.10386	1.17816
TC192790_803_37_X2_1	2.44484	2.54292	0.202845	2.0089
TC192791_810_38_S_1	2.99386	2.7704	1.89421	2.42235
TC192792_933_36_S_1	3.50314	1.93887	2.70611	3.36037
TC192793_1027_40_S_1	-0.878375	-0.461698	-1.10718	0.0778811
TC192794_13_41_S_1	4.91552	3.69774	6.32018	4.92418
TC192795_1162_36_S_1	0.678101	1.14838	0.562309	2.79917
TC192796_739_36_S_1	3.13968	3.31465	0.993906	2.52163
TC192797_788_38_X2_1	0.714623	0.75309	-0.120691	-0.502958
TC192798_1999_39_S_1	3.84439	2.8406	1.4078	1.24066
TC192799_956_38_S_1	3.02493	3.02869	2.10834	2.5533
TC192800_1006_37_S_1	0.934799	0.458286	0.703893	0.232232
TC192801_1363_40_S_1	-1.5729	-1.70647	-1.25071	-1.16548
TC192802_1110_40_S_1	1.84261	2.09094	0.820409	0.855565
TC192803_1769_40_S_1	0.556761	1.28319	-0.887007	2.69082
TC192804_758_35_S_1	6.80872	6.07456	5.52708	5.65376
TC192805_765_40_S_1	4.97807	4.79797	4.48878	3.95235
TC192806_2_39_S_1	3.07221	2.47932	2.53685	2.93719
TC192807_1048_38_S_1	0.687267	0.985129	0.17854	1.17483
TC192808_726_36_S_1	3.49062	2.87713	3.07009	3.90457
TC192809_287_40_X2_1	6.00054	5.4711	5.90069	5.50934
TC192810_1857_35_S_1	2.26105	0.792995	1.51208	0.0970194
TC192811_1477_40_S_1	-1.27554	-1.34513	-1.29673	-1.05137
TC192812_607_35_S_1	2.59289	3.3581	2.31542	0.0343674
TC192813_548_34_X2_1	8.52909	10.0865	25.2171	13.0122
TC192814_1813_37_S_1	2.37702	2.92914	2.05887	1.94525
TC192815_729_36_S_1	3.22395	2.21842	4.04063	2.37146
TC192816_1407_35_S_1	6.62923	5.77024	5.19601	5.96522
TC192817_1255_39_S_1	-0.370168	-0.0759612	0.16025	0.218524
TC192818_824_34_X2_1	10.8343	8.79666	15.1346	4.87428
TC192819_1189_37_S_1	2.64355	2.05691	1.36257	1.67339
TC192820_905_39_S_1	0.396572	1.49872	-0.475273	2.15395
TC192821_812_38_S_1	0.0474323	0.171348	0.913175	0.0148232
TC192822_2018_35_S_1	4.09819	2.88519	3.27432	2.6868
TC192823_1742_40_S_1	1.94708	1.0111	0.956361	0.695888
TC192824_802_36_S_1	1.21796	2.17566	1.25063	2.86045
TC192825_672_40_S_1	2.41956	1.32017	1.07889	1.68464
TC192826_2382_39_S_1	2.52785	1.50502	1.47256	0.892361
TC192827_66_41_S_1	-0.921184	-0.895796	0.720671	-0.433836
TC192828_1115_38_S_1	-0.559675	-0.703149	0.429175	-0.695483
TC192829_1352_39_S_1	3.46547	2.67064	2.43987	3.40337
TC192830_683_39_S_1	-1.25972	-1.58412	-2.35922	-0.941442
TC192831_87_34_X2_1	8.8402	7.7094	12.4014	7.92511
TC192832_838_34_X2_1	0.750775	0.609208	0.550843	0.1255
TC192833_319_39_S_1	9.10517	7.66998	7.23402	7.23538
TC192834_768_35_S_1	5.55693	5.17162	3.12749	3.187
TC192835_576_40_S_1	-0.132174	4.13256	0.647641	-0.214314
TC192836_1227_35_S_1	0.759757	1.13776	0.972479	1.54089
TC192837_1188_40_S_1	1.39123	0.692246	0.190705	-0.135971
TC192838_1967_36_S_1	-0.0524835	-0.27119	1.6533	-0.316583
TC192839_830_40_S_1	4.93928	3.59077	1.4676	1.83251
TC192840_896_35_S_1	2.30498	1.65552	2.36291	3.13729
TC192841_918_39_S_1	4.99182	5.32408	2.92623	2.56169
TC192842_1746_40_S_1	-0.566168	-0.426173	-0.204244	-0.664573
TC192843_850_37_S_1	0.311161	0.364056	1.08417	0.892361
TC192844_1391_40_S_1	-0.407274	-0.414422	1.72035	-0.167062
TC192845_25_41_S_1	1.02338	2.86703	-0.0508485	2.30602
TC192846_780_37_S_1	0.622609	0.422727	0.340805	0.493982
TC192847_638_39_S_1	6.2106	4.81846	6.47866	5.89034
TC192848_1762_40_S_1	2.96009	3.33906	1.74888	1.77042
TC192849_493_40_S_1	3.95617	3.30237	4.36173	2.53434
TC192850_862_40_S_1	2.63825	1.61326	-0.107934	1.24717
TC192851_1065_37_S_1	1.31526	0.981401	1.31194	0.874019
TC192852_1215_40_S_1	1.39499	1.39936	0.864234	0.493982
TC192853_1683_40_S_1	4.96703	3.82348	3.2929	4.88394
TC192854_1468_39_S_1	-0.303124	-0.807946	0.956361	-0.235556
TC192855_2458_38_S_1	2.4755	2.59862	1.03654	1.29231
TC192856_20_41_X2_1	-1.13565	-1.51632	-0.288922	-1.07244
TC192857_299_35_S_1	6.18611	5.79619	6.02446	3.90992
TC192858_1389_40_S_1	2.50865	2.06217	1.68692	2.11774
TC192859_684_40_S_1	5.68358	4.2653	6.40671	3.86282
TC192860_1143_39_S_1	0.627267	0.257438	-0.178417	0.417831
TC192861_1225_39_S_1	1.46194	2.29733	-1.11465	1.15145
TC192862_1726_40_S_1	1.36482	0.571099	0.613647	0.326468
TC192863_1436_39_S_1	1.34964	1.31683	0.105057	1.74026
TC192864_934_40_S_1	0.804327	4.59326	0.469993	0.0537849
TC192865_1986_40_S_1	1.5385	1.57042	1.58065	0.514796
TC192866_1574_38_S_1	2.3455	1.83033	1.33731	1.37437
TC192867_844_35_S_1	0.51378	0.981401	2.25882	0.245877
TC192868_855_40_S_1	0.608601	0.621807	0.00572372	1.16149
TC192869_732_40_S_1	4.87603	5.53739	6.33392	8.54988
TC192870_4360_40_S_1	-0.00773137	0.229007	1.1939	0.468813
TC192871_841_35_S_1	2.64885	2.21342	2.32408	2.53011
TC192872_1804_40_S_1	8.57624	7.32934	11.7372	9.16656
TC192873_895_34_X2_1	9.59132	8.55439	10.988	8.02309
TC192874_1066_40_S_1	-1.14328	-0.66475	-0.0634895	-0.783767
TC192875_1395_39_S_1	-0.857161	-0.788024	-1.40543	-0.770994
TC192876_43_35_S_1	0.518581	0.400293	0.624999	-0.105198
TC192877_1007_36_X2_1	6.94322	6.57054	8.71459	4.92323
TC192878_562_41_X2_1	10.9704	7.78552	10.0947	6.43355
TC192879_1376_40_S_1	0.874505	1.4156	-0.354844	1.44514
TC192880_1311_39_S_1	0.989891	0.604997	-0.000537007	1.48441
TC192881_821_41_X2_1	5.82334	5.32043	4.46419	4.80873
TC192882_945_36_S_1	3.09095	3.00942	2.94586	2.65042
TC192883_2199_38_S_1	0.101758	-0.188338	0.825903	-0.479739
TC192884_1021_39_S_1	1.38371	0.962695	1.58065	0.753897
TC192885_874_36_S_1	0.917676	0.947648	0.293161	0.644687
TC192886_971_40_S_1	-0.766662	-0.396879	-0.146281	-0.177498
TC192887_2513_39_S_1	0.0419541	0.0827871	0.770737	0.281963
TC192888_1870_37_S_1	0.870159	0.107644	0.202845	0.572318
TC192889_2091_35_S_1	11.3235	6.54362	5.1271	1.62224
TC192890_1380_40_S_1	0.431156	1.15896	-1.09226	1.82984
TC192891_1175_35_S_1	0.0089073	-0.0550126	1.16795	-0.567752
TC192892_1242_37_S_1	6.85873	5.27718	0.798381	2.94641
TC192893_1073_38_S_1	-0.476319	-0.834712	-0.901447	-0.815938
TC192894_24_36_S_1	-0.638383	-0.265597	-0.80817	1.10071
TC192895_804_35_S_1	-0.413496	-0.834712	0.748535	-0.573712
TC192896_986_35_S_1	2.24924	-0.735517	0.961738	-1.04438
TC192897_793_35_S_1	0.265103	0.341189	-0.930428	0.688067
TC192898_1193_39_S_1	-0.155273	0.0526925	0.522087	0.153711
TC192899_455_41_X2_1	2.59289	0.879012	-0.709242	0.263974
TC192900_972_34_X3_1	2.13814	1.95252	2.09489	0.111293
TC192901_1659_38_S_1	1.88869	2.13744	0.590882	1.37125
TC192902_916_41_X2_1	4.61734	4.05091	1.0947	1.95553
TC192903_1899_39_S_1	4.41993	3.99104	3.75763	2.95744
TC192904_892_40_S_1	1.16229	1.25601	0.358578	0.961051
TC192905_933_40_S_1	2.87425	2.83242	2.61998	2.36252
TC192906_1390_36_S_1	5.13049	4.89387	2.78705	5.50307
TC192907_606_40_S_1	3.12583	3.38218	2.55357	3.26419
TC192908_1109_38_S_1	-0.533819	-0.709596	-0.191317	-0.627897
TC192909_1125_35_S_1	6.58731	4.75656	7.21417	4.55709
TC192910_1801_40_S_1	1.63108	0.981401	-0.90868	1.24717
TC192911_573_41_X2_1	2.11366	4.88126	0.67583	0.417831
TC192912_2187_37_S_1	7.90331	6.89689	8.2413	4.74979
TC192913_999_36_S_1	3.63395	2.4447	3.38132	2.7148
TC192914_1642_38_S_1	1.17429	0.377695	0.798381	0.592597
TC192915_879_35_S_1	2.80912	2.83447	1.61466	2.38037
TC192916_145_41_S_1	0.532946	0.824552	1.93578	0.339692
TC192917_1624_37_S_1	-0.495383	1.0074	-0.646457	1.80028
TC192918_1672_37_S_1	2.38557	2.19586	1.70127	2.54489
TC192919_1722_39_S_1	0.631918	0.60078	1.4128	0.281963
TC192920_989_40_S_1	5.82986	5.02634	4.08658	3.6521
TC192921_445_41_S_1	7.33238	5.27625	6.33164	4.74474
TC192922_1827_40_S_1	1.5385	1.08411	1.00993	1.04215
TC192923_868_35_S_1	3.55891	1.05147	1.76782	-0.790174
TC192924_1493_38_S_1	-0.315221	-0.0654692	-0.598054	-0.783767
TC192925_709_37_X3_1	5.69036	3.24202	2.94194	0.0440919
TC192926_981_34_X2_1	3.59561	3.24381	2.82713	2.97026
TC192927_1205_38_S_1	4.02699	3.13627	2.45684	1.10412
TC192928_793_40_S_1	4.40054	4.06879	3.18814	3.43327
TC192929_853_40_S_1	-0.0468588	-0.455749	1.36761	-0.579685
TC192930_2080_40_S_1	2.44204	2.13231	1.30685	1.00364
TC192931_1546_40_S_1	5.9683	5.0959	3.75074	3.11126
TC192932_24_33_S_1	3.59358	3.22044	4.41161	2.66665
TC192933_18_41_S_1	-1.30738	-1.01459	-0.563707	-1.20205
TC192934_724_35_S_1	3.00105	2.56979	2.4526	1.76769
TC192935_2154_35_S_1	0.518581	0.871291	-1.3276	1.36501
TC192936_817_35_S_1	5.29311	3.58436	6.25797	2.6136
TC192937_1311_40_S_1	1.86572	1.66749	1.92657	1.2569
TC192938_958_34_X2_1	10.9429	10.0151	13.0847	7.62005
TC192939_680_39_X2_1	1.67301	2.49991	-0.114309	0.576385
TC192940_654_40_S_1	5.85043	6.97375	5.51146	4.78888
TC192941_1250_39_S_1	0.678101	1.60413	2.64882	3.97465
TC192942_1442_40_S_1	8.99087	7.64384	9.44033	6.23691
TC192943_6_41_X2_1	-0.482662	1.06965	-2.1354	1.57894
TC192944_628_38_X2_1	0.366659	1.31013	0.776276	0.120772
TC192945_1165_39_S_1	4.21949	3.64157	5.35571	5.76577
TC192946_1115_40_S_1	-0.0581172	0.233764	-0.428165	-0.0646545
TC192948_1038_38_S_1	0.0583636	-0.243325	-0.584293	-0.18273
TC192949_863_38_S_1	3.53629	3.63053	1.85702	2.0909
TC192950_138_39_S_1	0.27025	0.720789	3.1541	3.06912
TC192951_650_38_S_1	8.36356	7.11328	8.1819	7.14199
TC192952_795_38_S_1	6.18611	5.40603	9.48484	5.68271
TC192953_1502_35_S_1	9.50965	8.70227	10.2229	6.70544
TC192954_1646_35_S_1	3.88204	3.1987	8.62147	4.10631
TC192955_969_40_S_1	0.865807	1.1021	0.123508	0.439179
TC192956_1638_40_S_1	2.38842	1.64049	2.37581	0.769179
TC192957_680_39_X2_1	5.75303	5.65683	4.60127	4.92228
TC192958_774_35_S_1	-1.02311	-0.533998	0.382199	-0.621828
TC192959_1108_40_S_1	1.04829	0.886714	1.00459	0.213941
TC192960_1891_40_S_1	6.10259	4.60249	1.04185	1.1715
TC192961_518_35_S_1	6.26389	5.13011	14.0485	10.2721
TC192962_686_36_S_1	-1.12803	-0.0812207	-0.843883	0.485616
TC192963_606_40_S_1	0.728223	0.359496	-0.765582	0.906953
TC192964_1149_35_S_1	5.54402	4.18845	2.43137	2.60742
TC192965_1217_37_S_1	2.17757	1.71784	3.96106	1.69305
TC192966_886_38_S_1	5.30319	4.99908	3.09694	2.42016
TC192967_1123_40_S_1	-0.444769	0.238513	1.10522	-0.273096
TC192968_782_40_S_1	1.28441	0.506519	0.0182265	0.493982
TC192969_1643_40_S_1	1.7622	1.77892	1.4676	1.35563
TC192970_529_36_S_1	2.8318	5.27533	1.60981	4.03672
TC192971_392_38_S_1	1.29986	1.21479	1.55135	0.232232
TC192972_1519_40_S_1	1.36103	2.12717	1.28647	1.21122
TC192973_1542_39_S_1	3.26202	1.70606	-0.667316	0.404948
TC192974_2171_40_S_1	3.46547	2.7829	1.62918	4.46977
TC192975_1828_35_S_1	-0.631758	-1.25142	-0.184864	-0.695483
TC192976_776_36_S_1	0.691841	0.205114	-0.72328	-0.479739
TC192977_1742_40_S_1	1.50225	2.41203	-0.0888479	2.42455
TC192978_196_34_X5_1	8.63616	8.92312	25.6747	14.0178
TC192979_624_36_X2_1	5.45228	5.41933	7.05912	6.89023
TC192980_1532_39_S_1	0.580418	0.00187307	0.275202	0.158388
TC192981_854_35_S_1	0.636563	-0.243325	0.972479	-0.151476
TC192982_1340_39_S_1	0.508972	0.736982	0.726253	0.18166
TC192984_2281_40_S_1	-0.0132948	-0.36786	-1.62863	-0.422469
TC192985_573_41_S_1	5.06922	5.16009	3.70573	4.038
TC192986_995_39_S_1	12.4621	11.2939	10.8087	9.88104
TC192987_785_35_S_1	-0.645021	-1.19803	-1.40543	-0.89459
TC192988_517_41_X4_1	-1.48779	-1.62726	-1.14463	-1.15098
TC192989_411_41_S_1	1.40623	0.382228	4.10617	0.836996
TC192990_1102_40_S_1	0.870159	0.493439	-0.674284	0.451915
TC192991_367_34_S_1	5.283	4.28836	11.4213	3.68683
TC192992_2134_39_S_1	2.07351	1.60718	1.48741	2.70283
TC192993_1758_36_S_1	-0.243248	-0.467659	0.498987	0.13022
TC192994_1618_39_S_1	3.12351	2.08833	1.20426	2.07369
TC192995_683_40_S_1	2.27575	1.81614	1.23521	2.57214
TC192996_1256_40_S_1	2.46717	2.82628	3.92761	4.04056
TC192997_1074_35_S_1	1.48032	1.3863	4.2798	1.33677
TC192998_1083_40_S_1	-0.787344	0.266856	-1.4684	-0.701703
TC192999_1356_37_X2_1	0.475136	0.95894	-1.59626	1.3899
TC193000_771_41_X2_1	7.04591	6.11013	6.95014	5.47232
TC193001_1173_40_S_1	3.59358	2.52488	2.43562	1.42684
TC193002_2745_40_S_1	1.47665	0.519544	0.293161	0.551901
TC193003_2857_39_S_1	1.7622	3.25097	0.820409	1.64508
TC193004_1120_40_S_1	0.608601	0.704511	0.475803	-0.333055
TC193005_610_39_S_1	8.23237	7.65929	10.1022	5.6805
TC193006_791_40_S_1	-0.514549	0.147002	-0.204244	0.186293
TC193007_744_38_X3_1	1.99819	1.78755	1.15754	0.703687
TC193008_1844_37_S_1	0.192257	-0.479615	0.809404	-0.701703
TC193009_743_37_S_1	2.62231	2.17313	4.10617	2.20393
TC193010_1302_35_S_1	2.69351	3.29004	3.16168	4.30703
TC193011_1388_40_S_1	-0.0244478	-0.834712	-1.74328	-0.13082
TC193012_1273_37_S_1	0.741771	0.769114	1.58552	0.0246112
TC193013_1212_35_S_1	0.589837	0.142109	0.748535	1.42684
TC193014_732_35_S_1	1.24155	2.09614	-0.611845	1.33362
TC193015_695_39_S_1	-0.0412429	8.11824	0.658932	3.28071
TC193016_899_35_S_1	-0.0637597	0.11753	2.04984	-0.311113
TC193017_758_37_X2_1	5.23459	5.41402	2.66114	3.96286
TC193018_672_40_S_1	1.82601	2.30462	-0.836724	1.81375
TC193019_63_34_S_1	5.41467	2.10133	-0.321797	1.85646
TC193020_625_38_S_1	4.51059	3.06117	3.363	1.42989
TC193021_1346_34_S_1	0.843971	0.532514	-0.502352	0.106543
TC193022_913_34_X2_1	2.92355	2.33363	0.809404	1.58765
TC193023_1974_38_S_1	1.21401	0.894397	-0.401404	0.286444
TC193024_784_35_S_1	0.528164	0.712661	1.16795	-0.125678
TC193025_1180_40_S_1	-0.184358	-0.552341	-0.178417	-0.433836
TC193026_845_39_S_1	-0.482662	-0.868498	1.4278	-0.193221
TC193027_1358_37_S_1	5.20885	6.02915	2.18845	2.08108
TC193028_9_39_X2_1	-0.0132948	0.583855	-1.14463	1.6621
TC193029_1179_40_S_1	4.44721	3.66666	6.74994	5.31447
TC193030_1670_40_S_1	-0.243248	0.122462	0.334869	1.59922
TC193031_1064_40_S_1	2.15639	2.06217	0.190705	1.92719
TC193032_823_40_S_1	3.16494	2.28269	9.06203	8.24435
TC193033_1179_40_S_1	2.86679	2.82833	1.94038	1.43905
TC193034_2124_35_S_1	0.728223	0.545429	-1.28135	0.859265
TC193035_1355_35_S_1	4.87178	3.33558	5.70656	3.72826
TC193036_639_41_X2_1	11.0355	10.5201	15.3755	8.29419
TC193037_637_40_S_1	6.80458	1.71784	6.19046	2.71877
TC193038_1933_40_S_1	2.99866	1.6645	1.43278	1.50534
TC193039_837_40_S_1	4.54964	4.15664	2.27193	3.05672
TC193040_659_40_S_1	0.336494	0.663436	1.68692	0.357233
TC193041_1525_39_S_1	-0.357884	-0.339112	1.52192	-0.445246
TC193042_1074_40_S_1	2.54149	3.09331	2.08141	3.19379
TC193043_1887_35_S_1	7.44402	6.01678	6.90852	4.57533
TC193044_713_40_S_1	6.56263	5.74487	6.18812	5.41874
TC193045_1869_36_S_1	8.2157	7.31022	4.62533	6.18613
TC193046_1183_40_S_1	0.160577	0.185864	0.50477	0.726966
TC193047_910_40_X2_1	2.18962	2.41906	0.754093	1.19804
TC193048_763_35_S_1	1.92125	1.42207	0.847835	2.28772
TC193049_836_37_S_1	6.67495	6.1669	6.73064	5.77797
TC193050_423_41_S_1	1.28828	0.741017	0.579468	-0.399864
TC193051_2189_35_S_1	1.90826	1.71784	2.10834	0.361602
TC193052_2817_40_S_1	4.12279	3.45997	2.53267	2.60329
TC193053_829_37_S_1	1.39874	1.60718	1.91272	0.0682659
TC193054_1040_40_S_1	10.311	12.653	5.94222	8.89764
TC193055_800_41_X2_1	10.0084	9.81918	6.0052	8.90521
TC193056_1291_40_S_1	0.861451	0.427195	-0.269279	1.41457
TC193057_1399_37_S_1	7.50365	5.60728	5.98589	2.91493
TC193058_768_40_S_1	0.133961	0.613414	-1.15968	0.881369
TC193059_1585_40_S_1	0.1393	0.238513	-1.74328	-0.125678
TC193060_76_40_S_1	4.20242	3.86184	3.6569	2.40033
TC193061_812_39_S_1	0.484836	1.48924	1.54646	3.2292
TC193062_937_40_S_1	6.50916	6.18283	4.77659	5.42841
TC193063_1498_35_S_1	1.75881	1.21133	1.0947	1.70144
TC193064_1560_36_S_1	1.45826	1.34348	0.469993	0.18166
TC193065_2440_40_S_1	-0.482662	-0.709596	0.141906	-0.646179
TC193066_1990_40_S_1	2.84183	2.10133	1.4676	1.50236
TC193067_1097_35_S_1	5.35937	3.82348	5.38238	3.31185
TC193068_29_41_S_1	-0.572673	0.679932	-1.8181	1.69025
TC193069_745_38_S_1	-0.451057	-0.620548	-0.801052	0.344087
TC193070_621_40_S_1	2.99386	3.11767	1.94498	2.92422
TC193071_734_36_X2_1	9.49955	8.48476	12.3312	6.78472
TC193072_1973_36_S_1	0.98147	0.345776	-0.114309	0.636732
TC193073_732_40_S_1	3.25979	2.46782	2.21053	3.08851
TC193074_180_39_S_1	0.107145	0.11753	2.10834	-0.120545
TC193075_557_40_S_1	-0.376325	-0.260014	0.172449	0.200149
TC193076_1142_40_S_1	0.0638167	0.0777916	-0.751449	-0.514635
TC193077_935_41_X2_1	5.25888	3.15107	1.77727	2.81461
TC193078_1459_40_S_1	4.79719	6.84047	6.18344	4.56676
TC193079_672_35_S_1	-0.219575	0.613414	0.858772	-0.377429
TC193080_1222_35_S_1	0.336494	1.45744	0.086551	2.03149
TC193081_1104_38_S_1	0.741771	0.646852	-0.114309	-0.371846
TC193082_996_35_S_1	-1.09774	-0.426173	0.417464	-0.399864
TC193083_698_35_S_1	-0.327358	-1.13813	-0.63259	-0.462443
TC193084_1066_40_S_1	2.3941	2.35999	-0.000537007	0.308746
TC193085_2084_40_S_1	1.46563	1.0074	0.896903	0.348475
TC193086_822_38_S_1	1.96953	-1.32932	0.111213	-0.0696926
TC193087_764_38_S_1	-0.605377	-1.30574	5.52188	-0.848459
TC193088_1136_40_S_1	0.460536	0.625996	1.13666	0.539584
TC193089_2251_37_S_1	-0.143705	-0.696716	-1.18231	-0.283909
TC193090_807_37_S_1	0.426236	0.243255	-0.0193567	0.268482
TC193091_3060_35_S_1	3.13276	3.78163	1.41781	2.01393
TC193092_1632_40_S_1	0.265103	0.0627567	-0.368112	-0.0546037
TC193093_1036_41_X2_1	15.0382	13.6422	18.9836	11.7037
TC193094_93_41_X2_1	0.939067	1.35341	1.14711	1.96321
TC193095_643_39_S_1	1.01086	0.886714	0.25719	0.711467
TC193096_2080_40_S_1	6.17035	5.01526	6.88132	3.07795
TC193097_2277_40_S_1	4.59134	4.12987	0.317028	2.09824
TC193098_2397_35_S_1	1.22977	0.625996	0.923999	0.357233
TC193099_719_40_S_1	-0.57919	-0.755103	-0.441589	-0.0445865
TC193100_1675_35_S_1	0.528164	1.25942	-0.550021	1.19474
TC193101_1865_40_S_1	2.34262	1.86134	0.809404	1.55851
TC193102_1022_38_S_1	5.5733	4.84949	4.3836	3.27411
TC193103_80_40_S_1	0.0254689	0.749071	0.602275	0.688067
TC193104_937_40_S_1	-0.196058	-0.527908	0.111213	-0.783767
TC193105_864_36_S_1	-1.3638	-1.07211	-0.667316	-1.10788
TC193106_1149_40_S_1	1.28053	0.921137	0.464178	0.335291
TC193107_1404_37_S_1	0.455656	0.484688	-1.17476	0.2231
TC193108_195_36_S_1	-0.801199	-1.06486	-0.751449	-0.822414
TC193109_791_37_S_1	1.39499	0.545429	-0.570562	-0.68308
TC193110_895_39_S_1	1.41745	2.26059	0.376302	3.26419
TC193111_966_35_S_1	4.25678	3.75291	0.703893	1.09046
TC193112_2437_39_S_1	3.35001	2.38848	1.93118	1.47539
TC193113_1255_40_S_1	1.6381	2.03048	-0.0382328	2.75237
TC193114_2097_37_S_1	0.351608	0.688147	-2.51611	1.3837
TC193115_394_39_S_1	-0.24919	-0.248878	1.27625	-0.230231
TC193116_1834_40_S_1	1.40998	0.95894	0.429175	1.0212
TC193117_2070_39_S_1	-0.243248	-1.16794	-0.509139	0.0970194
TC193118_816_38_S_1	1.45457	0.886714	2.58686	0.493982
TC193119_1596_40_S_1	6.07633	6.36329	3.38498	3.66517
TC193120_783_40_S_1	2.53331	2.27289	1.4278	1.52613
TC193121_38_41_X2_1	-0.759794	0.359496	-1.76812	0.791955
TC193122_2529_39_S_1	9.73838	7.61271	8.69105	4.38096
TC193123_800_36_S_1	3.16266	2.94497	2.1796	1.81644
TC193124_769_35_S_1	-1.06023	-0.861711	0.545102	-0.803028
TC193125_721_35_S_1	-0.00773137	-0.379435	1.60496	-0.658429
TC193126_471_41_X2_1	-0.658334	-0.288031	0.190705	-0.209027
TC193127_112_40_S_1	2.66731	1.59803	2.86696	2.64636
TC193128_1558_40_S_1	1.0317	0.712661	0.51632	1.58765
TC193129_745_40_X6_1	-1.11285	-1.44179	0.166353	-0.18273
TC193130_1467_37_S_1	0.0801264	0.280931	-0.974152	-0.0747391
TC193132_1932_35_S_1	6.7201	5.63215	5.43539	3.9484
TC193133_1083_37_S_1	0.479989	0.502165	0.545102	2.63411
TC193134_820_35_S_1	1.39499	2.49763	0.17854	1.99375
TC193135_788_35_S_1	6.37746	5.44927	5.01806	4.1792
TC193136_2034_40_S_1	4.0876	3.76655	2.61998	2.43986
TC193137_664_35_S_1	0.947588	0.684042	0.440864	0.742385
TC193138_619_35_S_1	1.10167	0.638526	2.47377	1.00364
TC193139_728_35_S_1	-0.0524835	0.238513	-0.660355	0.780589
TC193140_1314_35_S_1	4.20926	4.10694	2.99274	2.34905
TC193141_972_38_S_1	1.95351	2.24082	1.34237	0.957475
TC193142_773_37_S_1	0.249618	0.579609	1.30685	0.163057
TC193143_767_40_S_1	1.08123	1.06602	2.92623	2.16593
TC193144_901_35_S_1	0.528164	0.24799	0.754093	0.70758
TC193145_1732_39_S_1	2.68567	1.81329	-0.536364	1.77042
TC193146_722_35_S_1	0.49451	0.318152	-0.550021	0.17702
TC193147_1583_40_S_1	6.17923	4.82813	4.57712	3.57843
TC193148_1461_35_S_1	3.39535	2.12717	2.25007	1.138
TC193149_1086_35_S_1	-0.559675	-0.690296	-0.709242	-0.707937
TC193150_1133_40_S_1	1.70069	1.4156	-0.295483	1.37748
TC193151_1498_40_S_1	4.8547	3.61628	4.22246	2.59294
TC193152_966_39_S_1	6.89519	5.93103	4.2798	4.05459
TC193153_936_34_X2_1	2.10751	1.0074	0.399856	1.37437
TC193154_818_36_S_1	2.91865	3.31465	0.820409	1.0664
TC193155_1437_35_S_1	3.24192	2.83038	5.72926	4.9526
TC193156_439_39_S_1	2.97219	2.52714	2.30674	2.45292
TC193157_766_34_X2_1	4.06277	3.42301	2.46531	1.27626
TC193158_317_40_S_1	0.580418	0.209907	7.55293	2.21101
TC193159_760_40_S_1	4.3434	3.83533	1.28136	2.7563
[truncated: 63,536 more rows]
