# Supplementary material for: Structural and functional dissection of differentially expressed tomato WRKY transcripts in host defense response against the vascular wilt pathogen (Fusarium oxysporum f. sp. lycopersici)
Source: PLoS One. 2018 Apr 30;13(4):e0193922. doi: 10.1371/journal.pone.0193922 (PMC5927432; doi:10.1371/journal.pone.0193922)
Supplement: S2 Table — (XLSX) [file pone.0193922.s012.xlsx]

## Sheet: Sheet1
NP000092_1143_40_S_1	D	D	Upregulated	Upregulated
NP000143_1100_40_S_1	D	D	Upregulated	Upregulated
NP000223_377_35_S_1	D	D	Upregulated	Upregulated
NP000339_360_40_S_1	D	D	Upregulated	Upregulated
NP000609_462_35_S_1	D	D	Upregulated	Upregulated
NP000613_2311_41_X4_1	D	D	Upregulated	Upregulated
NP000615_2210_38_X2_1	D	D	Upregulated	Upregulated
NP000635_196_40_S_1	D	D	Upregulated	Upregulated
NP000672_374_40_S_1	D	D	Upregulated	Upregulated
NP12919764_907_38_X7_1	D	D	Upregulated	Upregulated
NP12919801_908_37_X7_1	D	D	Upregulated	Upregulated
NP1427426_352_39_S_1	D	D	Upregulated	Upregulated
NP233556_1135_40_S_1	D	D	Upregulated	Upregulated
NP457279_698_35_S_1	D	D	Upregulated	Upregulated
NP597560_913_39_S_1	D	D	Upregulated	Upregulated
NP599149_359_37_S_1	D	D	Upregulated	Upregulated
NP9243838_1208_41_X2_1	D	D	Upregulated	Upregulated
NP9287460_1185_40_S_1	D	D	Upregulated	Upregulated
NP9287463_42_35_S_1	D	D	Upregulated	Upregulated
NP9287490_1231_35_S_1	D	D	Upregulated	Upregulated
NP9287557_266_38_S_1	D	D	Upregulated	Upregulated
NP9287558_273_35_S_1	D	D	Upregulated	Upregulated
TC191379_3247_40_S_1	D	D	Upregulated	Upregulated
TC191425_2011_39_S_1	D	D	Upregulated	Upregulated
TC191435_2229_40_S_1	D	D	Upregulated	Upregulated
TC191437_2103_35_S_1	D	D	Upregulated	Upregulated
TC191440_1462_40_S_1	D	D	Upregulated	Upregulated
TC191446_1867_40_S_1	D	D	Upregulated	Upregulated
TC191449_2032_36_S_1	D	D	Upregulated	Upregulated
TC191472_2793_40_S_1	D	D	Upregulated	Upregulated
TC191475_588_41_S_1	D	D	Upregulated	Upregulated
TC191488_1474_36_S_1	D	D	Upregulated	Upregulated
TC191498_1389_40_S_1	D	D	Upregulated	Upregulated
TC191509_282_41_S_1	D	D	Upregulated	Upregulated
TC191510_1374_40_S_1	D	D	Upregulated	Upregulated
TC191546_595_39_S_1	D	D	Upregulated	Upregulated
TC191562_2050_36_X2_1	D	D	Upregulated	Upregulated
TC191564_1175_39_S_1	D	D	Upregulated	Upregulated
TC191587_817_39_S_1	D	D	Upregulated	Upregulated
TC191594_1062_35_S_1	D	D	Upregulated	Upregulated
TC191595_451_37_S_1	D	D	Upregulated	Upregulated
TC191603_3483_39_S_1	D	D	Upregulated	Upregulated
TC191605_958_36_S_1	D	D	Upregulated	Upregulated
TC191612_2184_40_S_1	D	D	Upregulated	Upregulated
TC191630_2_41_S_1	D	D	Upregulated	Upregulated
TC191633_2427_37_S_1	D	D	Upregulated	Upregulated
TC191654_1724_40_S_1	D	D	Upregulated	Upregulated
TC191660_912_35_S_1	D	D	Upregulated	Upregulated
TC191668_1184_40_S_1	Down Regulated	D	Upregulated	Upregulated
TC191683_1468_40_S_1	D	D	Upregulated	Upregulated
TC191690_2521_37_S_1	D	D	Upregulated	Upregulated
TC191693_981_35_S_1	D	D	Upregulated	Upregulated
TC191698_995_40_S_1	D	D	Upregulated	Upregulated
TC191714_818_40_S_1	D	D	Upregulated	Upregulated
TC191720_1243_40_S_1	D	D	Upregulated	Upregulated
TC191730_1076_40_S_1	D	D	Upregulated	Upregulated
TC191770_792_41_X2_1	D	D	Upregulated	Upregulated
TC191811_865_35_S_1	D	D	Upregulated	Upregulated
TC191823_1315_40_S_1	D	D	Upregulated	Upregulated
TC191839_1065_35_S_1	D	D	Upregulated	Upregulated
TC191861_2583_39_S_1	D	D	Upregulated	Upregulated
TC191867_995_40_S_1	D	D	Upregulated	Upregulated
TC191871_930_36_S_1	D	D	Upregulated	Upregulated
TC191872_1075_40_S_1	D	D	Upregulated	Upregulated
TC191893_9_37_S_1	D	D	Upregulated	Upregulated
TC191904_2241_41_S_1	D	D	Upregulated	Upregulated
TC191916_1341_38_S_1	D	D	Upregulated	Upregulated
TC191924_1424_41_S_1	D	D	Upregulated	Upregulated
TC191947_1199_34_X2_1	D	D	Upregulated	Upregulated
TC191967_2341_35_S_1	D	D	Upregulated	Upregulated
TC191971_750_35_S_1	D	D	Upregulated	Upregulated
TC191990_995_40_S_1	D	D	Upregulated	Upregulated
TC192003_916_39_S_1	D	D	Upregulated	Upregulated
TC192004_2737_35_S_1	D	D	Upregulated	Upregulated
TC192048_885_35_X3_1	D	D	Upregulated	Upregulated
TC192074_1018_39_S_1	D	D	Upregulated	Upregulated
TC192077_947_36_S_1	D	D	Upregulated	Upregulated
TC192093_906_35_X2_1	D	D	Upregulated	Upregulated
TC192108_1808_37_S_1	D	D	Upregulated	Upregulated
TC192125_1927_35_S_1	D	D	Upregulated	Upregulated
TC192145_1166_37_S_1	D	D	Upregulated	Upregulated
TC192172_1167_40_S_1	D	D	Upregulated	Upregulated
TC192210_1221_39_S_1	D	D	Upregulated	Upregulated
TC192211_691_40_S_1	D	D	Upregulated	Upregulated
TC192219_879_38_S_1	D	D	Upregulated	Upregulated
TC192221_1138_38_S_1	D	D	Upregulated	Upregulated
TC192229_1732_35_S_1	D	D	Upregulated	Upregulated
TC192235_2355_40_S_1	D	D	Upregulated	Upregulated
TC192272_1078_39_S_1	D	D	Upregulated	Upregulated
TC192283_53_41_S_1	D	D	Upregulated	Upregulated
TC192285_114_41_S_1	D	D	Upregulated	Upregulated
TC192296_1169_40_S_1	D	D	Upregulated	Upregulated
TC192303_1161_40_S_1	D	D	Upregulated	Upregulated
TC192308_1242_39_S_1	D	D	Upregulated	Upregulated
TC192353_1512_39_S_1	D	D	Upregulated	Upregulated
TC192355_1231_40_S_1	D	D	Upregulated	Upregulated
TC192357_621_38_S_1	D	D	Upregulated	Upregulated
TC192375_1790_35_S_1	D	D	Upregulated	Upregulated
TC192385_1090_37_S_1	D	D	Upregulated	Upregulated
TC192388_1226_35_S_1	D	D	Upregulated	Upregulated
TC192446_1190_38_S_1	D	D	Upregulated	Upregulated
TC192453_1089_40_S_1	D	D	Upregulated	Upregulated
TC192477_1447_40_S_1	D	D	Upregulated	Upregulated
TC192502_1234_41_S_1	D	D	Upregulated	Upregulated
TC192529_1160_36_S_1	D	D	Upregulated	Upregulated
TC192590_1487_38_S_1	D	D	Upregulated	Upregulated
TC192593_1260_38_S_1	D	D	Upregulated	Upregulated
TC192597_1882_36_S_1	D	D	Upregulated	Upregulated
TC192619_131_41_X2_1	D	D	Upregulated	Upregulated
TC192622_1700_40_S_1	D	D	Upregulated	Upregulated
TC192625_967_35_S_1	D	D	Upregulated	Upregulated
TC192645_373_40_S_1	D	D	Upregulated	Upregulated
TC192684_169_41_S_1	D	D	Upregulated	Upregulated
TC192707_620_39_S_1	D	D	Upregulated	Upregulated
TC192736_1095_40_S_1	D	D	Upregulated	Upregulated
TC192749_731_40_S_1	D	D	Upregulated	Upregulated
TC192752_2242_40_S_1	D	D	Upregulated	Upregulated
TC192789_827_41_X2_1	D	D	Upregulated	Upregulated
TC192801_1363_40_S_1	D	D	Upregulated	Upregulated
TC192817_1255_39_S_1	D	D	Upregulated	Upregulated
TC192843_850_37_S_1	D	D	Upregulated	Upregulated
TC192869_732_40_S_1	D	D	Upregulated	Upregulated
TC192886_971_40_S_1	D	D	Upregulated	Upregulated
TC192898_1193_39_S_1	D	D	Upregulated	Upregulated
TC192941_1250_39_S_1	D	D	Upregulated	Upregulated
TC192945_1165_39_S_1	D	D	Upregulated	Upregulated
TC192950_138_39_S_1	D	D	Upregulated	Upregulated
TC192961_518_35_S_1	D	D	Upregulated	Upregulated
TC192979_624_36_X2_1	D	D	Upregulated	Upregulated
TC192988_517_41_X4_1	D	D	Upregulated	Upregulated
TC192993_1758_36_S_1	D	D	Upregulated	Upregulated
TC192996_1256_40_S_1	D	D	Upregulated	Upregulated
TC193013_1212_35_S_1	D	D	Upregulated	Upregulated
TC193029_1179_40_S_1	D	D	Upregulated	Upregulated
TC193032_823_40_S_1	D	D	Upregulated	Upregulated
TC193046_1183_40_S_1	D	D	Upregulated	Upregulated
TC193075_557_40_S_1	D	D	Upregulated	Upregulated
TC193099_719_40_S_1	D	D	Upregulated	Upregulated
TC193126_471_41_X2_1	D	D	Upregulated	Upregulated
TC193129_745_40_X6_1	D	D	Upregulated	Upregulated
TC193143_767_40_S_1	D	D	Upregulated	Upregulated
TC193144_901_35_S_1	D	D	Upregulated	Upregulated
TC193155_1437_35_S_1	D	D	Upregulated	Upregulated
TC193179_1028_39_S_1	D	D	Upregulated	Upregulated
TC193181_195_40_S_1	D	D	Upregulated	Upregulated
TC193183_814_35_S_1	D	D	Upregulated	Upregulated
TC193188_2592_35_S_1	D	D	Upregulated	Upregulated
TC193197_876_34_X3_1	D	D	Upregulated	Upregulated
TC193222_1758_40_S_1	D	D	Upregulated	Upregulated
TC193224_780_34_X2_1	D	D	Upregulated	Upregulated
TC193230_848_40_S_1	D	D	Upregulated	Upregulated
TC193248_29_34_X2_1	D	D	Upregulated	Upregulated
TC193289_732_39_S_1	D	D	Upregulated	Upregulated
TC193291_912_39_S_1	D	D	Upregulated	Upregulated
TC193292_611_40_S_1	D	D	Upregulated	Upregulated
TC193295_753_35_S_1	D	D	Upregulated	Upregulated
TC193298_961_39_S_1	D	D	Upregulated	Upregulated
TC193335_854_35_S_1	D	D	Upregulated	Upregulated
TC193340_628_41_X2_1	D	D	Upregulated	Upregulated
TC193347_711_40_S_1	D	D	Upregulated	Upregulated
TC193377_830_39_S_1	D	D	Upregulated	Upregulated
TC193379_1181_35_S_1	D	D	Upregulated	Upregulated
TC193403_770_35_S_1	D	D	Upregulated	Upregulated
TC193405_1339_40_S_1	D	D	Upregulated	Upregulated
TC193437_634_40_S_1	D	D	Upregulated	Upregulated
TC193449_788_35_S_1	D	D	Upregulated	Upregulated
TC193469_739_39_S_1	D	D	Upregulated	Upregulated
TC193480_611_39_S_1	D	D	Upregulated	Upregulated
TC193492_727_35_S_1	D	D	Upregulated	Upregulated
TC193513_1050_36_S_1	D	D	Upregulated	Upregulated
TC193520_962_34_X2_1	D	D	Upregulated	Upregulated
TC193547_757_40_S_1	D	D	Upregulated	Upregulated
TC193562_1015_40_S_1	D	D	Upregulated	Upregulated
TC193569_738_41_X2_1	D	D	Upregulated	Upregulated
TC193579_780_40_S_1	D	D	Upregulated	Upregulated
TC193592_205_40_S_1	D	D	Upregulated	Upregulated
TC193593_1065_40_S_1	D	D	Upregulated	Upregulated
TC193596_1880_40_S_1	D	D	Upregulated	Upregulated
TC193600_825_36_S_1	D	D	Upregulated	Upregulated
TC193605_717_40_S_1	D	D	Upregulated	Upregulated
TC193608_1077_38_S_1	D	D	Upregulated	Upregulated
TC193638_778_41_X2_1	D	D	Upregulated	Upregulated
TC193643_731_41_X3_1	D	D	Upregulated	Upregulated
TC193692_1094_35_S_1	D	D	Upregulated	Upregulated
TC193694_752_40_S_1	D	D	Upregulated	Upregulated
TC193714_1337_40_S_1	D	D	Upregulated	Upregulated
TC193720_1196_40_S_1	D	D	Upregulated	Upregulated
TC193733_1040_37_S_1	D	D	Upregulated	Upregulated
TC193745_819_36_S_1	D	D	Upregulated	Upregulated
TC193755_496_35_S_1	D	D	Upregulated	Upregulated
TC193789_4_34_S_1	D	D	Upregulated	Upregulated
TC193796_773_40_S_1	D	D	Upregulated	Upregulated
TC193806_820_37_S_1	D	D	Upregulated	Upregulated
TC193807_479_40_S_1	D	D	Upregulated	Upregulated
TC193815_672_40_S_1	D	D	Upregulated	Upregulated
TC193816_797_35_S_1	D	D	Upregulated	Upregulated
TC193820_751_39_X2_1	D	D	Upregulated	Upregulated
TC193826_740_40_S_1	D	D	Upregulated	Upregulated
TC193847_130_41_X2_1	D	D	Upregulated	Upregulated
TC193859_682_35_S_1	D	D	Upregulated	Upregulated
TC193862_325_36_X2_1	D	D	Upregulated	Upregulated
TC193876_692_40_S_1	D	D	Upregulated	Upregulated
TC193883_842_35_S_1	D	D	Upregulated	Upregulated
TC193885_920_40_S_1	D	D	Upregulated	Upregulated
TC193895_968_34_X2_1	D	D	Upregulated	Upregulated
TC193901_47_35_S_1	D	D	Upregulated	Upregulated
TC193912_2343_40_S_1	D	D	Upregulated	Upregulated
TC193943_879_34_X2_1	D	D	Upregulated	Upregulated
TC193960_497_41_X3_1	D	D	Upregulated	Upregulated
TC193962_1095_36_S_1	D	D	Upregulated	Upregulated
TC193970_754_35_S_1	D	D	Upregulated	Upregulated
TC193992_802_40_S_1	D	D	Upregulated	Upregulated
TC193994_460_35_S_1	D	D	Upregulated	Upregulated
TC194003_858_35_S_1	D	D	Upregulated	Upregulated
TC194008_575_40_S_1	D	D	Upregulated	Upregulated
TC194022_591_35_S_1	D	D	Upregulated	Upregulated
TC194066_226_40_S_1	D	D	Upregulated	Upregulated
TC194071_536_35_S_1	D	D	Upregulated	Upregulated
TC194084_192_40_S_1	D	D	Upregulated	Upregulated
TC194100_769_40_S_1	D	D	Upregulated	Upregulated
TC194115_656_40_S_1	D	D	Upregulated	Upregulated
TC194122_1728_40_S_1	D	D	Upregulated	Upregulated
TC194137_566_38_S_1	D	D	Upregulated	Upregulated
TC194141_5_41_S_1	D	D	Upregulated	Upregulated
TC194162_662_37_S_1	D	D	Upregulated	Upregulated
TC194170_1725_39_S_1	D	D	Upregulated	Upregulated
TC194173_711_37_S_1	D	D	Upregulated	Upregulated
TC194180_814_40_S_1	D	D	Upregulated	Upregulated
TC194184_361_41_X2_1	D	D	Upregulated	Upregulated
TC194185_720_35_S_1	D	D	Upregulated	Upregulated
TC194194_957_39_S_1	D	D	Upregulated	Upregulated
TC194196_726_34_X4_1	D	D	Upregulated	Upregulated
TC194209_1675_40_S_1	D	D	Upregulated	Upregulated
TC194227_76_41_X2_1	D	D	Upregulated	Upregulated
TC194240_536_35_S_1	D	D	Upregulated	Upregulated
TC194249_710_35_S_1	D	D	Upregulated	Upregulated
TC194265_878_40_S_1	D	D	Upregulated	Upregulated
TC194270_857_35_S_1	D	D	Upregulated	Upregulated
TC194278_1193_37_S_1	D	D	Upregulated	Upregulated
TC194283_293_40_S_1	D	D	Upregulated	Upregulated
TC194299_731_35_S_1	D	D	Upregulated	Upregulated
TC194312_676_37_S_1	D	D	Upregulated	Upregulated
TC194314_1536_35_S_1	D	D	Upregulated	Upregulated
TC194318_688_40_S_1	D	D	Upregulated	Upregulated
TC194322_701_35_S_1	D	D	Upregulated	Upregulated
TC194340_793_40_S_1	D	D	Upregulated	Upregulated
TC194348_476_35_S_1	D	D	Upregulated	Upregulated
TC194353_334_36_S_1	D	D	Upregulated	Upregulated
TC194367_893_40_S_1	D	D	Upregulated	Upregulated
TC194374_1128_35_S_1	D	D	Upregulated	Upregulated
TC194384_614_40_S_1	D	D	Upregulated	Upregulated
TC194388_783_40_S_1	D	D	Upregulated	Upregulated
TC194403_1649_40_S_1	D	D	Upregulated	Upregulated
TC194420_1416_35_S_1	D	D	Upregulated	Upregulated
TC194429_1417_35_S_1	D	D	Upregulated	Upregulated
TC194430_721_41_X2_1	D	D	Upregulated	Upregulated
TC194435_611_40_S_1	D	D	Upregulated	Upregulated
TC194444_816_36_S_1	D	D	Upregulated	Upregulated
TC194448_624_40_S_1	D	D	Upregulated	Upregulated
TC194453_48_35_S_1	D	D	Upregulated	Upregulated
TC194456_762_38_S_1	D	D	Upregulated	Upregulated
TC194461_264_35_S_1	D	D	Upregulated	Upregulated
TC194465_703_37_S_1	D	D	Upregulated	Upregulated
TC194477_952_40_S_1	D	D	Upregulated	Upregulated
TC194483_1375_35_S_1	D	D	Upregulated	Upregulated
TC194505_1299_40_S_1	D	D	Upregulated	Upregulated
TC194520_566_37_S_1	D	D	Upregulated	Upregulated
TC194559_612_40_S_1	D	D	Upregulated	Upregulated
TC194568_754_35_S_1	D	D	Upregulated	Upregulated
TC194569_850_40_S_1	D	D	Upregulated	Upregulated
TC194580_788_40_S_1	D	D	Upregulated	Upregulated
TC194589_580_40_S_1	D	D	Upregulated	Upregulated
TC194604_635_35_X2_1	D	D	Upregulated	Upregulated
TC194610_717_35_S_1	D	D	Upregulated	Upregulated
TC194629_929_38_S_1	D	D	Upregulated	Upregulated
TC194631_786_40_S_1	D	D	Upregulated	Upregulated
TC194636_195_35_S_1	D	D	Upregulated	Upregulated
TC194638_1142_40_S_1	D	D	Upregulated	Upregulated
TC194640_7_40_S_1	D	D	Upregulated	Upregulated
TC194651_373_41_S_1	D	D	Upregulated	Upregulated
TC194655_1099_40_S_1	D	D	Upregulated	Upregulated
TC194657_872_39_S_1	D	D	Upregulated	Upregulated
TC194661_19_41_S_1	D	D	Upregulated	Upregulated
TC194671_641_41_X2_1	D	D	Upregulated	Upregulated
TC194679_1333_40_S_1	D	D	Upregulated	Upregulated
TC194737_656_41_X6_1	D	D	Upregulated	Upregulated
TC194743_774_35_S_1	D	D	Upregulated	Upregulated
TC194756_770_35_S_1	D	D	Upregulated	Upregulated
TC194779_534_40_S_1	D	D	Upregulated	Upregulated
TC194787_364_40_S_1	D	D	Upregulated	Upregulated
TC194797_706_35_S_1	D	D	Upregulated	Upregulated
TC194800_653_38_S_1	D	D	Upregulated	Upregulated
TC194811_2447_35_S_1	D	D	Upregulated	Upregulated
TC194840_757_39_S_1	D	D	Upregulated	Upregulated
TC194846_1649_40_S_1	D	D	Upregulated	Upregulated
TC194848_697_36_S_1	D	D	Upregulated	Upregulated
TC194856_613_38_S_1	D	D	Upregulated	Upregulated
TC194875_1258_35_S_1	D	D	Upregulated	Upregulated
TC194889_707_35_S_1	D	D	Upregulated	Upregulated
TC194924_1682_35_S_1	D	D	Upregulated	Upregulated
TC194932_716_34_X3_1	D	D	Upregulated	Upregulated
TC194934_623_41_X2_1	D	D	Upregulated	Upregulated
TC194951_747_34_X2_1	D	D	Upregulated	Upregulated
TC194953_5_40_S_1	D	D	Upregulated	Upregulated
TC194954_619_35_S_1	D	D	Upregulated	Upregulated
TC194957_900_40_S_1	D	D	Upregulated	Upregulated
TC194962_695_35_S_1	D	D	Upregulated	Upregulated
TC194965_670_40_S_1	D	D	Upregulated	Upregulated
TC194973_591_40_S_1	D	D	Upregulated	Upregulated
TC194987_54_41_X2_1	D	D	Upregulated	Upregulated
TC194988_728_40_S_1	D	D	Upregulated	Upregulated
TC195003_648_40_S_1	D	D	Upregulated	Upregulated
TC195011_764_35_S_1	D	D	Upregulated	Upregulated
TC195012_1045_35_S_1	D	D	Upregulated	Upregulated
TC195020_111_41_S_1	D	D	Upregulated	Upregulated
TC195038_881_35_S_1	D	D	Upregulated	Upregulated
TC195045_203_34_X2_1	D	D	Upregulated	Upregulated
TC195063_744_38_S_1	D	D	Upregulated	Upregulated
TC195074_686_34_X2_1	D	D	Upregulated	Upregulated
TC195090_689_40_S_1	D	D	Upregulated	Upregulated
TC195097_383_38_S_1	D	D	Upregulated	Upregulated
TC195107_727_35_S_1	D	D	Upregulated	Upregulated
TC195123_904_39_S_1	D	D	Upregulated	Upregulated
TC195132_775_36_S_1	D	D	Upregulated	Upregulated
TC195146_38_40_S_1	D	D	Upregulated	Upregulated
TC195157_51_40_S_1	D	D	Upregulated	Upregulated
TC195159_977_40_S_1	D	D	Upregulated	Upregulated
TC195160_1478_39_S_1	D	D	Upregulated	Upregulated
TC195179_691_35_S_1	D	D	Upregulated	Upregulated
TC195198_1063_37_S_1	D	D	Upregulated	Upregulated
TC195199_730_37_X2_1	D	D	Upregulated	Upregulated
TC195218_717_39_S_1	D	D	Upregulated	Upregulated
TC195222_1064_40_S_1	D	D	Upregulated	Upregulated
TC195225_754_35_S_1	D	D	Upregulated	Upregulated
TC195235_603_40_S_1	D	D	Upregulated	Upregulated
TC195247_653_34_X2_1	D	D	Upregulated	Upregulated
TC195251_751_35_S_1	D	D	Upregulated	Upregulated
TC195253_765_38_S_1	D	D	Upregulated	Upregulated
TC195256_1181_35_S_1	D	D	Upregulated	Upregulated
TC195257_721_39_S_1	D	D	Upregulated	Upregulated
TC195267_738_39_X2_1	D	D	Upregulated	Upregulated
TC195272_710_40_S_1	D	D	Upregulated	Upregulated
TC195278_229_40_S_1	D	D	Upregulated	Upregulated
TC195283_1331_35_S_1	D	D	Upregulated	Upregulated
TC195302_134_40_S_1	D	D	Upregulated	Upregulated
TC195307_983_40_S_1	D	D	Upregulated	Upregulated
TC195317_632_40_S_1	D	D	Upregulated	Upregulated
TC195342_1535_38_S_1	D	D	Upregulated	Upregulated
TC195348_1181_40_S_1	D	D	Upregulated	Upregulated
TC195353_1757_40_S_1	D	D	Upregulated	Upregulated
TC195362_798_35_S_1	D	D	Upregulated	Upregulated
TC195365_1000_35_S_1	D	D	Upregulated	Upregulated
TC195383_620_34_X2_1	D	D	Upregulated	Upregulated
TC195389_1864_40_S_1	D	D	Upregulated	Upregulated
TC195394_687_39_S_1	D	D	Upregulated	Upregulated
TC195401_62_40_S_1	D	D	Upregulated	Upregulated
TC195405_695_39_S_1	D	D	Upregulated	Upregulated
TC195415_19_40_S_1	D	D	Upregulated	Upregulated
TC195427_649_35_S_1	D	D	Upregulated	Upregulated
TC195430_828_36_S_1	D	D	Upregulated	Upregulated
TC195444_794_35_S_1	D	D	Upregulated	Upregulated
TC195446_631_39_S_1	D	D	Upregulated	Upregulated
TC195461_632_40_S_1	D	D	Upregulated	Upregulated
TC195475_1795_39_S_1	D	D	Upregulated	Upregulated
TC195487_300_40_S_1	D	D	Upregulated	Upregulated
TC195489_714_35_S_1	D	D	Upregulated	Upregulated
TC195496_627_38_S_1	D	D	Upregulated	Upregulated
TC195499_676_35_S_1	D	D	Upregulated	Upregulated
TC195505_771_39_S_1	D	D	Upregulated	Upregulated
TC195524_174_40_S_1	D	D	Upregulated	Upregulated
TC195538_1541_35_S_1	D	D	Upregulated	Upregulated
TC195544_812_35_S_1	D	D	Upregulated	Upregulated
TC195567_733_35_S_1	D	D	Upregulated	Upregulated
TC195576_720_35_S_1	D	D	Upregulated	Upregulated
TC195580_1103_35_S_1	D	D	Upregulated	Upregulated
TC195590_912_35_S_1	D	D	Upregulated	Upregulated
TC195607_971_40_S_1	D	D	Upregulated	Upregulated
TC195612_735_38_S_1	D	D	Upregulated	Upregulated
TC195615_777_35_S_1	D	D	Upregulated	Upregulated
TC195630_709_38_S_1	D	D	Upregulated	Upregulated
TC195635_703_35_S_1	D	D	Upregulated	Upregulated
TC195646_446_34_X2_1	D	D	Upregulated	Upregulated
TC195653_657_35_S_1	D	D	Upregulated	Upregulated
TC195673_771_40_S_1	D	D	Upregulated	Upregulated
TC195674_661_37_S_1	D	D	Upregulated	Upregulated
TC195676_1849_38_S_1	D	D	Upregulated	Upregulated
TC195690_642_40_S_1	D	D	Upregulated	Upregulated
TC195711_763_39_S_1	D	D	Upregulated	Upregulated
TC195713_738_35_S_1	D	D	Upregulated	Upregulated
TC195714_400_35_S_1	D	D	Upregulated	Upregulated
TC195719_661_39_S_1	D	D	Upregulated	Upregulated
TC195724_928_40_S_1	D	D	Upregulated	Upregulated
TC195749_602_37_S_1	D	D	Upregulated	Upregulated
TC195759_1447_35_S_1	D	D	Upregulated	Upregulated
TC195762_8_35_S_1	D	D	Upregulated	Upregulated
TC195766_1002_40_S_1	D	D	Upregulated	Upregulated
TC195771_34_40_S_1	D	D	Upregulated	Upregulated
TC195794_733_38_S_1	D	D	Upregulated	Upregulated
TC195845_762_35_S_1	D	D	Upregulated	Upregulated
TC195867_1437_38_S_1	D	D	Upregulated	Upregulated
TC195890_735_36_S_1	D	D	Upregulated	Upregulated
TC195892_683_40_S_1	D	D	Upregulated	Upregulated
TC195911_591_40_S_1	D	D	Upregulated	Upregulated
TC195916_705_35_S_1	D	D	Upregulated	Upregulated
TC195936_3354_36_S_1	D	D	Upregulated	Upregulated
TC195938_656_35_S_1	D	D	Upregulated	Upregulated
TC195947_995_39_X2_1	D	D	Upregulated	Upregulated
TC195948_1252_40_S_1	D	D	Upregulated	Upregulated
TC195957_2134_38_S_1	D	D	Upregulated	Upregulated
TC195960_742_37_S_1	D	D	Upregulated	Upregulated
TC195964_1167_40_S_1	D	D	Upregulated	Upregulated
TC195975_896_38_S_1	D	D	Upregulated	Upregulated
TC195985_369_36_S_1	D	D	Upregulated	Upregulated
TC195992_959_35_S_1	D	D	Upregulated	Upregulated
TC195994_1967_40_S_1	D	D	Upregulated	Upregulated
TC196004_1051_39_S_1	D	D	Upregulated	Upregulated
TC196014_614_38_S_1	D	D	Upregulated	Upregulated
TC196032_652_38_X2_1	D	D	Upregulated	Upregulated
TC196037_1072_40_S_1	D	D	Upregulated	Upregulated
TC196039_14_41_S_1	D	D	Upregulated	Upregulated
TC196043_1074_40_S_1	D	D	Upregulated	Upregulated
TC196050_621_40_S_1	D	D	Upregulated	Upregulated
TC196056_690_35_S_1	D	D	Upregulated	Upregulated
TC196059_745_38_S_1	D	D	Upregulated	Upregulated
TC196080_683_35_S_1	D	D	Upregulated	Upregulated
TC196095_297_35_S_1	D	D	Upregulated	Upregulated
TC196100_60_35_S_1	D	D	Upregulated	Upregulated
TC196106_744_39_S_1	D	D	Upregulated	Upregulated
TC196110_706_35_S_1	D	D	Upregulated	Upregulated
TC196119_1208_40_S_1	D	D	Upregulated	Upregulated
TC196121_1185_36_S_1	D	D	Upregulated	Upregulated
TC196125_933_40_S_1	D	D	Upregulated	Upregulated
TC196136_1363_39_S_1	D	D	Upregulated	Upregulated
TC196171_721_39_S_1	D	D	Upregulated	Upregulated
TC196177_423_39_S_1	D	D	Upregulated	Upregulated
TC196180_659_33_S_1	D	D	Upregulated	Upregulated
TC196185_658_40_S_1	D	D	Upregulated	Upregulated
TC196193_601_37_S_1	D	D	Upregulated	Upregulated
TC196211_1033_40_S_1	D	D	Upregulated	Upregulated
TC196224_236_38_S_1	D	D	Upregulated	Upregulated
TC196232_632_39_X2_1	D	D	Upregulated	Upregulated
TC196243_683_36_S_1	D	D	Upregulated	Upregulated
TC196255_499_35_S_1	D	D	Upregulated	Upregulated
TC196259_154_35_S_1	D	D	Upregulated	Upregulated
TC196296_115_40_X2_1	D	D	Upregulated	Upregulated
TC196300_446_35_S_1	D	D	Upregulated	Upregulated
TC196301_641_34_X2_1	D	D	Upregulated	Upregulated
TC196332_532_40_S_1	D	D	Upregulated	Upregulated
TC196338_1247_40_S_1	D	D	Upregulated	Upregulated
TC196340_199_37_X2_1	D	D	Upregulated	Upregulated
TC196366_714_39_S_1	D	D	Upregulated	Upregulated
TC196369_720_35_S_1	D	D	Upregulated	Upregulated
TC196376_1085_38_S_1	D	D	Upregulated	Upregulated
TC196383_689_40_S_1	D	D	Upregulated	Upregulated
TC196405_809_36_S_1	D	D	Upregulated	Upregulated
TC196423_1018_35_S_1	D	D	Upregulated	Upregulated
TC196426_687_36_S_1	D	D	Upregulated	Upregulated
TC196438_1085_35_S_1	D	D	Upregulated	Upregulated
TC196442_1059_35_S_1	D	D	Upregulated	Upregulated
TC196464_750_36_S_1	D	D	Upregulated	Upregulated
TC196473_312_40_S_1	D	D	Upregulated	Upregulated
TC196475_656_35_S_1	D	D	Upregulated	Upregulated
TC196508_608_40_S_1	D	D	Upregulated	Upregulated
TC196527_633_38_S_1	D	D	Upregulated	Upregulated
TC196528_481_40_S_1	D	D	Upregulated	Upregulated
TC196530_663_35_S_1	D	D	Upregulated	Upregulated
TC196535_439_39_S_1	D	D	Upregulated	Upregulated
TC196549_1036_40_S_1	D	D	Upregulated	Upregulated
TC196567_716_35_S_1	D	D	Upregulated	Upregulated
TC196580_1302_35_S_1	D	D	Upregulated	Upregulated
TC196582_195_40_S_1	D	D	Upregulated	Upregulated
TC196585_617_39_S_1	D	D	Upregulated	Upregulated
TC196600_562_41_X2_1	D	D	Upregulated	Upregulated
TC196603_1749_35_S_1	D	D	Upregulated	Upregulated
TC196606_1121_40_S_1	D	D	Upregulated	Upregulated
TC196616_1115_35_S_1	D	D	Upregulated	Upregulated
TC196621_642_35_S_1	D	D	Upregulated	Upregulated
TC196635_1727_35_S_1	D	D	Upregulated	Upregulated
TC196642_424_40_S_1	D	D	Upregulated	Upregulated
TC196654_702_37_S_1	D	D	Upregulated	Upregulated
TC196660_348_40_S_1	D	D	Upregulated	Upregulated
TC196674_1721_40_S_1	D	D	Upregulated	Upregulated
TC196680_549_35_S_1	D	D	Upregulated	Upregulated
TC196693_671_35_S_1	D	D	Upregulated	Upregulated
TC196703_663_37_S_1	D	D	Upregulated	Upregulated
TC196714_1100_40_S_1	D	D	Upregulated	Upregulated
TC196758_687_34_X2_1	D	D	Upregulated	Upregulated
TC196771_794_40_S_1	D	D	Upregulated	Upregulated
TC196774_901_40_S_1	D	D	Upregulated	Upregulated
TC196780_658_40_S_1	D	D	Upregulated	Upregulated
TC196784_778_35_S_1	D	D	Upregulated	Upregulated
TC196787_470_37_S_1	D	D	Upregulated	Upregulated
TC196817_1071_35_S_1	D	D	Upregulated	Upregulated
TC196822_693_39_S_1	D	D	Upregulated	Upregulated
TC196826_680_35_S_1	D	D	Upregulated	Upregulated
TC196842_631_40_X2_1	D	D	Upregulated	Upregulated
TC196843_595_40_S_1	D	D	Upregulated	Upregulated
TC196866_606_41_X2_1	D	D	Upregulated	Upregulated
TC196870_850_40_S_1	D	D	Upregulated	Upregulated
TC196882_704_40_S_1	D	D	Upregulated	Upregulated
TC196897_670_35_S_1	D	D	Upregulated	Upregulated
TC196902_604_35_S_1	D	D	Upregulated	Upregulated
TC196919_671_35_S_1	D	D	Upregulated	Upregulated
TC196923_710_35_S_1	D	D	Upregulated	Upregulated
TC196933_336_40_S_1	D	D	Upregulated	Upregulated
TC196950_1101_35_S_1	D	D	Upregulated	Upregulated
TC196962_950_40_S_1	D	D	Upregulated	Upregulated
TC196963_657_35_S_1	D	D	Upregulated	Upregulated
TC196972_54_35_S_1	D	D	Upregulated	Upregulated
TC196979_597_40_S_1	D	D	Upregulated	Upregulated
TC196983_615_40_S_1	D	D	Upregulated	Upregulated
TC196987_463_39_X2_1	D	D	Upregulated	Upregulated
TC196996_511_41_X2_1	D	D	Upregulated	Upregulated
TC197001_870_36_S_1	D	D	Upregulated	Upregulated
TC197018_126_37_S_1	D	D	Upregulated	Upregulated
TC197022_627_40_S_1	D	D	Upregulated	Upregulated
TC197030_1248_35_S_1	D	D	Upregulated	Upregulated
TC197049_345_37_S_1	D	D	Upregulated	Upregulated
TC197073_554_40_S_1	D	D	Upregulated	Upregulated
TC197079_792_41_S_1	D	D	Upregulated	Upregulated
TC197080_857_40_S_1	D	D	Upregulated	Upregulated
TC197091_1105_40_S_1	D	D	Upregulated	Upregulated
TC197093_1126_35_S_1	D	D	Upregulated	Upregulated
TC197115_826_40_S_1	D	D	Upregulated	Upregulated
TC197119_1190_40_S_1	D	D	Upregulated	Upregulated
TC197135_1411_40_S_1	D	D	Upregulated	Upregulated
TC197139_875_37_S_1	D	D	Upregulated	Upregulated
TC197143_552_40_S_1	D	D	Upregulated	Upregulated
TC197165_737_40_S_1	D	D	Upregulated	Upregulated
TC197178_979_37_S_1	D	D	Upregulated	Upregulated
TC197183_653_37_S_1	D	D	Upregulated	Upregulated
TC197191_785_35_S_1	D	D	Upregulated	Upregulated
TC197193_962_40_S_1	D	D	Upregulated	Upregulated
TC197194_286_37_S_1	D	D	Upregulated	Upregulated
TC197200_676_35_S_1	D	D	Upregulated	Upregulated
TC197216_729_40_S_1	D	D	Upregulated	Upregulated
TC197220_809_35_S_1	D	D	Upregulated	Upregulated
TC197226_672_38_S_1	D	D	Upregulated	Upregulated
TC197229_195_38_S_1	D	D	Upregulated	Upregulated
TC197234_727_35_S_1	D	D	Upregulated	Upregulated
TC197256_641_40_S_1	D	D	Upregulated	Upregulated
TC197273_728_35_S_1	D	D	Upregulated	Upregulated
TC197307_542_39_S_1	D	D	Upregulated	Upregulated
TC197310_642_35_S_1	D	D	Upregulated	Upregulated
TC197318_644_40_S_1	D	D	Upregulated	Upregulated
TC197327_137_35_S_1	D	D	Upregulated	Upregulated
TC197351_698_40_S_1	D	D	Upregulated	Upregulated
TC197358_469_40_S_1	D	D	Upregulated	Upregulated
TC197367_222_36_S_1	D	D	Upregulated	Upregulated
TC197371_569_39_X2_1	D	D	Upregulated	Upregulated
TC197373_623_40_S_1	D	D	Upregulated	Upregulated
TC197398_72_40_S_1	D	D	Upregulated	Upregulated
TC197416_653_40_S_1	D	D	Upregulated	Upregulated
TC197421_1385_38_S_1	D	D	Upregulated	Upregulated
TC197427_702_41_S_1	D	D	Upregulated	Upregulated
TC197434_1402_40_S_1	D	D	Upregulated	Upregulated
TC197435_685_40_S_1	D	D	Upregulated	Upregulated
TC197464_751_35_S_1	D	D	Upregulated	Upregulated
TC197476_1370_40_S_1	D	D	Upregulated	Upregulated
TC197531_712_35_S_1	D	D	Upregulated	Upregulated
TC197539_929_40_S_1	D	D	Upregulated	Upregulated
TC197544_671_35_S_1	D	D	Upregulated	Upregulated
TC197545_601_37_S_1	D	D	Upregulated	Upregulated
TC197562_1589_40_S_1	D	D	Upregulated	Upregulated
TC197563_457_35_S_1	D	D	Upregulated	Upregulated
TC197592_989_37_S_1	D	D	Upregulated	Upregulated
TC197604_631_39_S_1	D	D	Upregulated	Upregulated
TC197605_685_40_S_1	D	D	Upregulated	Upregulated
TC197606_960_35_S_1	D	D	Upregulated	Upregulated
TC197624_697_38_S_1	D	D	Upregulated	Upregulated
TC197652_1459_39_S_1	D	D	Upregulated	Upregulated
TC197658_1228_40_S_1	D	D	Upregulated	Upregulated
TC197678_798_38_S_1	D	D	Upregulated	Upregulated
TC197697_652_35_S_1	D	D	Upregulated	Upregulated
TC197706_567_35_S_1	D	D	Upregulated	Upregulated
TC197713_1103_35_S_1	D	D	Upregulated	Upregulated
TC197728_629_37_S_1	D	D	Upregulated	Upregulated
TC197736_757_34_X2_1	D	D	Upregulated	Upregulated
TC197744_515_38_X7_1	D	D	Upregulated	Upregulated
TC197760_658_35_S_1	D	D	Upregulated	Upregulated
TC197767_673_35_S_1	D	D	Upregulated	Upregulated
TC197796_694_40_S_1	D	D	Upregulated	Upregulated
TC197799_100_35_X2_1	D	D	Upregulated	Upregulated
TC197800_3038_40_S_1	D	D	Upregulated	Upregulated
TC197809_700_34_X2_1	D	D	Upregulated	Upregulated
TC197818_725_40_S_1	D	D	Upregulated	Upregulated
TC197820_1325_40_S_1	D	D	Upregulated	Upregulated
TC197831_824_40_S_1	D	D	Upregulated	Upregulated
TC197840_714_35_S_1	D	D	Upregulated	Upregulated
TC197865_173_40_S_1	D	D	Upregulated	Upregulated
TC197874_616_35_S_1	D	D	Upregulated	Upregulated
TC197879_657_40_S_1	D	D	Upregulated	Upregulated
TC197886_388_41_X2_1	D	D	Upregulated	Upregulated
TC197894_1037_40_S_1	D	D	Upregulated	Upregulated
TC197895_690_34_X2_1	D	D	Upregulated	Upregulated
TC197914_784_40_S_1	D	D	Upregulated	Upregulated
TC197917_626_36_X2_1	D	D	Upregulated	Upregulated
TC197936_897_40_S_1	D	D	Upregulated	Upregulated
TC197939_747_35_S_1	D	D	Upregulated	Upregulated
TC197949_1033_40_S_1	D	D	Upregulated	Upregulated
TC197957_600_35_S_1	D	D	Upregulated	Upregulated
TC197966_102_40_S_1	D	D	Upregulated	Upregulated
TC198008_56_35_S_1	D	D	Upregulated	Upregulated
TC198018_641_34_X2_1	D	D	Upregulated	Upregulated
TC198039_819_38_S_1	D	D	Upregulated	Upregulated
TC198044_799_39_S_1	D	D	Upregulated	Upregulated
TC198066_730_35_S_1	D	D	Upregulated	Upregulated
TC198085_691_35_S_1	D	D	Upregulated	Upregulated
TC198111_655_40_S_1	D	D	Upregulated	Upregulated
TC198132_69_41_S_1	D	D	Upregulated	Upregulated
TC198136_1087_37_S_1	D	D	Upregulated	Upregulated
TC198147_3103_35_S_1	D	D	Upregulated	Upregulated
TC198197_1378_35_S_1	D	D	Upregulated	Upregulated
TC198217_815_40_S_1	D	D	Upregulated	Upregulated
TC198233_713_40_S_1	D	D	Upregulated	Upregulated
TC198250_620_35_S_1	D	D	Upregulated	Upregulated
TC198251_418_41_X2_1	D	D	Upregulated	Upregulated
TC198258_815_37_S_1	D	D	Upregulated	Upregulated
TC198284_609_41_X3_1	D	D	Upregulated	Upregulated
TC198300_608_35_S_1	D	D	Upregulated	Upregulated
TC198332_470_41_X7_1	D	D	Upregulated	Upregulated
TC198343_665_39_S_1	D	D	Upregulated	Upregulated
TC198351_645_35_S_1	D	D	Upregulated	Upregulated
TC198352_774_35_S_1	D	D	Upregulated	Upregulated
TC198354_745_40_S_1	D	D	Upregulated	Upregulated
TC198361_591_39_X3_1	D	D	Upregulated	Upregulated
TC198363_1095_38_S_1	D	D	Upregulated	Upregulated
TC198374_671_36_X2_1	D	D	Upregulated	Upregulated
TC198384_1247_37_S_1	D	D	Upregulated	Upregulated
TC198415_800_35_S_1	D	D	Upregulated	Upregulated
TC198441_1242_36_S_1	D	D	Upregulated	Upregulated
TC198449_519_40_S_1	D	D	Upregulated	Upregulated
TC198454_70_38_S_1	D	D	Upregulated	Upregulated
TC198455_1670_39_S_1	D	D	Upregulated	Upregulated
TC198487_615_40_S_1	D	D	Upregulated	Upregulated
TC198502_651_35_S_1	D	D	Upregulated	Upregulated
TC198529_2721_40_S_1	D	D	Upregulated	Upregulated
TC198531_814_37_S_1	D	D	Upregulated	Upregulated
TC198539_594_40_S_1	D	D	Upregulated	Upregulated
TC198541_223_40_S_1	D	D	Upregulated	Upregulated
TC198545_2043_35_S_1	D	D	Upregulated	Upregulated
TC198552_697_40_S_1	D	D	Upregulated	Upregulated
TC198556_621_34_X2_1	D	D	Upregulated	Upregulated
TC198591_658_40_S_1	D	D	Upregulated	Upregulated
TC198599_706_40_S_1	D	D	Upregulated	Upregulated
TC198611_711_35_S_1	D	D	Upregulated	Upregulated
TC198616_694_35_S_1	D	D	Upregulated	Upregulated
TC198618_648_36_S_1	D	D	Upregulated	Upregulated
TC198620_767_35_S_1	D	D	Upregulated	Upregulated
TC198638_776_39_S_1	D	D	Upregulated	Upregulated
TC198644_1057_40_S_1	D	D	Upregulated	Upregulated
TC198649_595_37_S_1	D	D	Upregulated	Upregulated
TC198667_624_35_S_1	D	D	Upregulated	Upregulated
TC198686_1520_35_S_1	D	D	Upregulated	Upregulated
TC198705_773_35_S_1	D	D	Upregulated	Upregulated
TC198726_819_35_S_1	D	D	Upregulated	Upregulated
TC198736_644_35_S_1	D	D	Upregulated	Upregulated
TC198738_770_35_S_1	D	D	Upregulated	Upregulated
TC198748_24_41_X2_1	D	D	Upregulated	Upregulated
TC198796_619_34_X2_1	D	D	Upregulated	Upregulated
TC198806_966_35_S_1	D	D	Upregulated	Upregulated
TC198816_739_35_S_1	D	D	Upregulated	Upregulated
TC198818_722_35_S_1	D	D	Upregulated	Upregulated
TC198837_432_35_S_1	D	D	Upregulated	Upregulated
TC198856_664_36_S_1	D	D	Upregulated	Upregulated
TC198861_1495_35_S_1	D	D	Upregulated	Upregulated
TC198863_541_40_S_1	D	D	Upregulated	Upregulated
TC198892_432_41_X2_1	D	D	Upregulated	Upregulated
TC198899_801_39_S_1	D	D	Upregulated	Upregulated
TC198905_917_40_S_1	D	D	Upregulated	Upregulated
TC198921_614_40_S_1	D	D	Upregulated	Upregulated
TC198926_74_40_S_1	D	D	Upregulated	Upregulated
TC198932_577_40_S_1	D	D	Upregulated	Upregulated
TC198933_736_35_S_1	D	D	Upregulated	Upregulated
TC198950_1848_40_S_1	D	D	Upregulated	Upregulated
TC198951_762_35_S_1	D	D	Upregulated	Upregulated
TC198963_887_40_S_1	D	D	Upregulated	Upregulated
TC198986_687_34_X3_1	D	D	Upregulated	Upregulated
TC199001_660_35_S_1	D	D	Upregulated	Upregulated
TC199005_648_35_S_1	D	D	Upregulated	Upregulated
TC199013_1164_38_S_1	D	D	Upregulated	Upregulated
TC199020_341_39_S_1	D	D	Upregulated	Upregulated
TC199025_2105_39_S_1	D	D	Upregulated	Upregulated
TC199045_52_40_S_1	D	D	Upregulated	Upregulated
TC199057_182_40_S_1	D	D	Upregulated	Upregulated
TC199081_891_35_S_1	D	D	Upregulated	Upregulated
TC199086_698_35_S_1	D	D	Upregulated	Upregulated
TC199087_1140_39_S_1	D	D	Upregulated	Upregulated
TC199088_562_40_S_1	D	D	Upregulated	Upregulated
TC199092_851_37_S_1	D	D	Upregulated	Upregulated
TC199110_726_39_S_1	D	D	Upregulated	Upregulated
TC199128_1067_35_S_1	D	D	Upregulated	Upregulated
TC199136_1387_40_S_1	D	D	Upregulated	Upregulated
TC199149_501_40_S_1	D	D	Upregulated	Upregulated
TC199151_932_40_S_1	D	D	Upregulated	Upregulated
TC199163_1762_39_S_1	D	D	Upregulated	Upregulated
TC199172_909_36_S_1	D	D	Upregulated	Upregulated
TC199189_593_40_X3_1	D	D	Upregulated	Upregulated
TC199191_1468_38_S_1	D	D	Upregulated	Upregulated
TC199192_714_34_X2_1	D	D	Upregulated	Upregulated
TC199205_650_35_S_1	D	D	Upregulated	Upregulated
TC199232_1181_36_S_1	D	D	Upregulated	Upregulated
TC199233_812_40_S_1	D	D	Upregulated	Upregulated
TC199249_216_40_X2_1	D	D	Upregulated	Upregulated
TC199252_638_35_S_1	D	D	Upregulated	Upregulated
TC199258_542_38_S_1	D	D	Upregulated	Upregulated
TC199260_565_35_S_1	D	D	Upregulated	Upregulated
TC199274_1522_36_S_1	D	D	Upregulated	Upregulated
TC199291_600_40_S_1	D	D	Upregulated	Upregulated
TC199302_998_40_S_1	D	D	Upregulated	Upregulated
TC199303_540_40_S_1	D	D	Upregulated	Upregulated
TC199304_681_40_S_1	D	D	Upregulated	Upregulated
TC199305_558_36_S_1	D	D	Upregulated	Upregulated
TC199329_1303_36_S_1	D	D	Upregulated	Upregulated
TC199348_506_38_S_1	D	D	Upregulated	Upregulated
TC199359_496_40_S_1	D	D	Upregulated	Upregulated
TC199368_649_39_S_1	D	D	Upregulated	Upregulated
TC199379_333_39_S_1	D	D	Upregulated	Upregulated
TC199408_624_38_S_1	D	D	Upregulated	Upregulated
TC199414_675_39_S_1	D	D	Upregulated	Upregulated
TC199419_914_40_S_1	D	D	Upregulated	Upregulated
TC199420_586_40_S_1	D	D	Upregulated	Upregulated
TC199421_393_40_S_1	D	D	Upregulated	Upregulated
TC199444_695_40_S_1	D	D	Upregulated	Upregulated
TC199462_550_37_X2_1	D	D	Upregulated	Upregulated
TC199464_428_40_S_1	D	D	Upregulated	Upregulated
TC199473_757_40_S_1	D	D	Upregulated	Upregulated
TC199476_334_39_S_1	D	D	Upregulated	Upregulated
TC199502_546_40_S_1	D	D	Upregulated	Upregulated
TC199507_1654_40_S_1	D	D	Upregulated	Upregulated
TC199519_320_35_S_1	D	D	Upregulated	Upregulated
TC199525_575_35_S_1	D	D	Upregulated	Upregulated
TC199540_1205_38_S_1	D	D	Upregulated	Upregulated
TC199542_575_40_S_1	D	D	Upregulated	Upregulated
TC199552_634_35_S_1	D	D	Upregulated	Upregulated
TC199554_766_39_S_1	D	D	Upregulated	Upregulated
TC199557_663_40_S_1	D	D	Upregulated	Upregulated
TC199558_704_38_X2_1	D	D	Upregulated	Upregulated
TC199560_1211_35_S_1	D	D	Upregulated	Upregulated
TC199563_616_35_S_1	D	D	Upregulated	Upregulated
TC199572_747_40_S_1	D	D	Upregulated	Upregulated
TC199573_1782_39_S_1	D	D	Upregulated	Upregulated
TC199578_686_35_S_1	D	D	Upregulated	Upregulated
TC199596_195_35_S_1	D	D	Upregulated	Upregulated
TC199603_463_40_S_1	D	D	Upregulated	Upregulated
TC199606_700_39_S_1	D	D	Upregulated	Upregulated
TC199613_299_40_S_1	D	D	Upregulated	Upregulated
TC199630_1492_38_S_1	D	D	Upregulated	Upregulated
TC199636_16_38_S_1	D	D	Upregulated	Upregulated
TC199641_565_40_S_1	D	D	Upregulated	Upregulated
TC199652_708_39_S_1	D	D	Upregulated	Upregulated
TC199662_634_40_S_1	D	D	Upregulated	Upregulated
TC199664_886_35_S_1	D	D	Upregulated	Upregulated
TC199668_1446_40_S_1	D	D	Upregulated	Upregulated
TC199670_374_40_S_1	D	D	Upregulated	Upregulated
TC199688_294_41_S_1	D	D	Upregulated	Upregulated
TC199700_723_35_S_1	D	D	Upregulated	Upregulated
TC199712_20_40_S_1	D	D	Upregulated	Upregulated
TC199716_807_36_S_1	D	D	Upregulated	Upregulated
TC199738_895_35_S_1	D	D	Upregulated	Upregulated
TC199741_2078_39_S_1	D	D	Upregulated	Upregulated
TC199742_431_39_S_1	D	D	Upregulated	Upregulated
TC199745_1027_36_S_1	D	D	Upregulated	Upregulated
TC199759_548_40_S_1	D	D	Upregulated	Upregulated
TC199765_710_35_S_1	D	D	Upregulated	Upregulated
TC199766_1144_37_S_1	D	D	Upregulated	Upregulated
TC199783_526_41_X2_1	D	D	Upregulated	Upregulated
TC199807_313_40_S_1	D	D	Upregulated	Upregulated
TC199813_717_40_S_1	D	D	Upregulated	Upregulated
TC199814_489_36_S_1	D	D	Upregulated	Upregulated
TC199859_566_36_S_1	D	D	Upregulated	Upregulated
TC199886_582_39_X2_1	D	D	Upregulated	Upregulated
TC199917_654_35_S_1	D	D	Upregulated	Upregulated
TC199961_777_35_S_1	D	D	Upregulated	Upregulated
TC199962_750_36_S_1	D	D	Upregulated	Upregulated
TC199963_605_37_S_1	D	D	Upregulated	Upregulated
TC199974_311_40_S_1	D	D	Upregulated	Upregulated
TC200007_668_40_S_1	D	D	Upregulated	Upregulated
TC200022_117_40_S_1	D	D	Upregulated	Upregulated
TC200027_882_40_S_1	D	D	Upregulated	Upregulated
TC200041_1094_35_S_1	D	D	Upregulated	Upregulated
TC200042_610_35_S_1	D	D	Upregulated	Upregulated
TC200052_157_34_S_1	D	D	Upregulated	Upregulated
TC200088_623_35_S_1	D	D	Upregulated	Upregulated
TC200094_676_37_S_1	D	D	Upregulated	Upregulated
TC200137_380_40_S_1	D	D	Upregulated	Upregulated
TC200141_947_35_S_1	D	D	Upregulated	Upregulated
TC200143_793_35_S_1	D	D	Upregulated	Upregulated
TC200146_724_35_S_1	D	D	Upregulated	Upregulated
TC200152_628_41_X2_1	D	D	Upregulated	Upregulated
TC200186_1270_35_S_1	D	D	Upregulated	Upregulated
TC200189_813_40_S_1	D	D	Upregulated	Upregulated
TC200192_764_35_S_1	D	D	Upregulated	Upregulated
TC200214_621_35_S_1	D	D	Upregulated	Upregulated
TC200224_937_41_X2_1	D	D	Upregulated	Upregulated
TC200234_658_34_X2_1	D	D	Upregulated	Upregulated
TC200244_42_35_S_1	D	D	Upregulated	Upregulated
TC200246_597_35_S_1	D	D	Upregulated	Upregulated
TC200247_657_39_S_1	D	D	Upregulated	Upregulated
TC200255_563_35_S_1	D	D	Upregulated	Upregulated
TC200267_1264_37_S_1	D	D	Upregulated	Upregulated
TC200270_764_35_S_1	D	D	Upregulated	Upregulated
TC200273_697_35_S_1	D	D	Upregulated	Upregulated
TC200298_1657_38_S_1	D	D	Upregulated	Upregulated
TC200310_1019_40_S_1	D	D	Upregulated	Upregulated
TC200345_407_35_S_1	D	D	Upregulated	Upregulated
TC200350_949_38_S_1	D	D	Upregulated	Upregulated
TC200363_568_39_S_1	D	D	Upregulated	Upregulated
TC200375_813_35_S_1	D	D	Upregulated	Upregulated
TC200377_1031_38_S_1	D	D	Upregulated	Upregulated
TC200400_663_35_S_1	D	D	Upregulated	Upregulated
TC200401_947_41_X2_1	D	D	Upregulated	Upregulated
TC200425_255_34_X2_1	D	D	Upregulated	Upregulated
TC200435_1697_34_X2_1	D	D	Upregulated	Upregulated
TC200450_55_41_X4_1	D	D	Upregulated	Upregulated
TC200457_649_38_S_1	D	D	Upregulated	Upregulated
TC200464_47_36_S_1	D	D	Upregulated	Upregulated
TC200491_17_41_S_1	D	D	Upregulated	Upregulated
TC200497_643_40_S_1	D	D	Upregulated	Upregulated
TC200498_1038_35_S_1	D	D	Upregulated	Upregulated
TC200517_928_40_S_1	D	D	Upregulated	Upregulated
TC200519_414_40_S_1	D	D	Upregulated	Upregulated
TC200521_379_36_S_1	D	D	Upregulated	Upregulated
TC200559_585_35_S_1	D	D	Upregulated	Upregulated
TC200563_914_35_S_1	D	D	Upregulated	Upregulated
TC200579_101_40_S_1	D	D	Upregulated	Upregulated
TC200584_512_40_S_1	D	D	Upregulated	Upregulated
TC200590_760_36_S_1	D	D	Upregulated	Upregulated
TC200607_839_39_S_1	D	D	Upregulated	Upregulated
TC200611_792_35_S_1	D	D	Upregulated	Upregulated
TC200616_534_38_S_1	D	D	Upregulated	Upregulated
TC200620_229_40_S_1	D	D	Upregulated	Upregulated
TC200624_68_39_S_1	D	D	Upregulated	Upregulated
TC200641_734_38_S_1	D	D	Upregulated	Upregulated
TC200645_705_35_S_1	D	D	Upregulated	Upregulated
TC200647_1579_38_S_1	D	D	Upregulated	Upregulated
TC200652_647_35_S_1	D	D	Upregulated	Upregulated
TC200654_1323_35_S_1	D	D	Upregulated	Upregulated
TC200655_1703_35_S_1	D	D	Upregulated	Upregulated
TC200659_739_37_S_1	D	D	Upregulated	Upregulated
TC200668_1139_36_S_1	D	D	Upregulated	Upregulated
TC200671_832_35_S_1	D	D	Upregulated	Upregulated
TC200688_1015_34_X2_1	D	D	Upregulated	Upregulated
TC200695_582_35_S_1	D	D	Upregulated	Upregulated
TC200701_628_40_S_1	D	D	Upregulated	Upregulated
TC200704_1196_35_S_1	D	D	Upregulated	Upregulated
TC200707_575_37_S_1	D	D	Upregulated	Upregulated
TC200721_257_36_S_1	D	D	Upregulated	Upregulated
TC200732_553_35_X3_1	D	D	Upregulated	Upregulated
TC200749_658_35_S_1	D	D	Upregulated	Upregulated
TC200756_605_39_S_1	D	D	Upregulated	Upregulated
TC200760_600_40_S_1	D	D	Upregulated	Upregulated
TC200766_687_40_S_1	D	D	Upregulated	Upregulated
TC200772_511_40_S_1	D	D	Upregulated	Upregulated
TC200796_577_34_X2_1	D	D	Upregulated	Upregulated
TC200855_699_39_S_1	D	D	Upregulated	Upregulated
TC200860_148_40_S_1	D	D	Upregulated	Upregulated
TC200872_574_37_S_1	D	D	Upregulated	Upregulated
TC200889_796_35_S_1	D	D	Upregulated	Upregulated
TC200890_694_35_S_1	D	D	Upregulated	Upregulated
TC200894_1075_40_S_1	D	D	Upregulated	Upregulated
TC200895_563_34_X2_1	D	D	Upregulated	Upregulated
TC200916_767_35_S_1	D	D	Upregulated	Upregulated
TC200924_471_40_S_1	D	D	Upregulated	Upregulated
TC200928_584_37_X2_1	D	D	Upregulated	Upregulated
TC200936_94_40_S_1	D	D	Upregulated	Upregulated
TC200949_728_35_S_1	D	D	Upregulated	Upregulated
TC200963_712_39_S_1	D	D	Upregulated	Upregulated
TC200973_1068_36_S_1	D	D	Upregulated	Upregulated
TC200980_613_35_S_1	D	D	Upregulated	Upregulated
TC200983_693_35_S_1	D	D	Upregulated	Upregulated
TC200996_678_40_S_1	D	D	Upregulated	Upregulated
TC201047_576_35_S_1	D	D	Upregulated	Upregulated
TC201061_485_40_X2_1	D	D	Upregulated	Upregulated
TC201070_1247_38_S_1	D	D	Upregulated	Upregulated
TC201071_718_34_X2_1	D	D	Upregulated	Upregulated
TC201080_346_35_S_1	D	D	Upregulated	Upregulated
TC201083_591_41_X2_1	D	D	Upregulated	Upregulated
TC201091_1174_35_S_1	D	D	Upregulated	Upregulated
TC201122_6_40_S_1	D	D	Upregulated	Upregulated
TC201126_926_38_S_1	D	D	Upregulated	Upregulated
TC201148_984_35_S_1	D	D	Upregulated	Upregulated
TC201153_209_40_S_1	D	D	Upregulated	Upregulated
TC201175_759_35_S_1	D	D	Upregulated	Upregulated
TC201178_754_36_S_1	D	D	Upregulated	Upregulated
TC201181_459_40_S_1	D	D	Upregulated	Upregulated
TC201185_748_40_S_1	D	D	Upregulated	Upregulated
TC201193_531_35_S_1	D	D	Upregulated	Upregulated
TC201200_1036_35_S_1	D	D	Upregulated	Upregulated
TC201206_905_40_S_1	D	D	Upregulated	Upregulated
TC201208_1542_40_S_1	D	D	Upregulated	Upregulated
TC201216_416_39_S_1	D	D	Upregulated	Upregulated
TC201229_1054_36_S_1	D	D	Upregulated	Upregulated
TC201234_1558_35_S_1	D	D	Upregulated	Upregulated
TC201242_708_40_S_1	D	D	Upregulated	Upregulated
TC201248_592_35_S_1	D	D	Upregulated	Upregulated
TC201252_394_36_X2_1	D	D	Upregulated	Upregulated
TC201264_829_39_S_1	D	D	Upregulated	Upregulated
TC201272_726_35_S_1	D	D	Upregulated	Upregulated
TC201286_684_38_S_1	D	D	Upregulated	Upregulated
TC201289_703_35_S_1	D	D	Upregulated	Upregulated
TC201295_681_35_S_1	D	D	Upregulated	Upregulated
TC201299_629_35_S_1	D	D	Upregulated	Upregulated
TC201301_1376_37_S_1	D	D	Upregulated	Upregulated
TC201323_1510_40_S_1	D	D	Upregulated	Upregulated
TC201329_839_35_S_1	D	D	Upregulated	Upregulated
TC201336_727_34_X2_1	D	D	Upregulated	Upregulated
TC201352_466_37_S_1	D	D	Upregulated	Upregulated
TC201353_681_38_X2_1	D	D	Upregulated	Upregulated
TC201359_651_36_S_1	D	D	Upregulated	Upregulated
TC201371_691_35_S_1	D	D	Upregulated	Upregulated
TC201388_638_39_X2_1	D	D	Upregulated	Upregulated
TC201408_1523_38_S_1	D	D	Upregulated	Upregulated
TC201419_545_38_X3_1	D	D	Upregulated	Upregulated
TC201428_780_38_S_1	D	D	Upregulated	Upregulated
TC201451_513_40_S_1	D	D	Upregulated	Upregulated
TC201474_447_41_X2_1	D	D	Upregulated	Upregulated
TC201475_588_40_X2_1	D	D	Upregulated	Upregulated
TC201489_225_41_X2_1	D	D	Upregulated	Upregulated
TC201508_638_35_S_1	D	D	Upregulated	Upregulated
TC201511_954_38_S_1	D	D	Upregulated	Upregulated
TC201512_1249_40_S_1	D	D	Upregulated	Upregulated
TC201516_587_35_S_1	D	D	Upregulated	Upregulated
TC201524_1079_40_S_1	D	D	Upregulated	Upregulated
TC201529_710_35_S_1	D	D	Upregulated	Upregulated
TC201541_934_35_S_1	D	D	Upregulated	Upregulated
TC201546_747_38_S_1	D	D	Upregulated	Upregulated
TC201593_1291_35_S_1	D	D	Upregulated	Upregulated
TC201599_1072_40_S_1	D	D	Upregulated	Upregulated
TC201606_594_36_S_1	D	D	Upregulated	Upregulated
TC201623_721_35_S_1	D	D	Upregulated	Upregulated
TC201656_159_41_X2_1	D	D	Upregulated	Upregulated
TC201696_348_38_X3_1	D	D	Upregulated	Upregulated
TC201701_440_36_S_1	D	D	Upregulated	Upregulated
TC201715_697_35_S_1	D	D	Upregulated	Upregulated
TC201741_551_37_S_1	D	D	Upregulated	Upregulated
TC201761_553_35_S_1	D	D	Upregulated	Upregulated
TC201779_537_35_S_1	D	D	Upregulated	Upregulated
TC201786_1047_40_S_1	D	D	Upregulated	Upregulated
TC201798_806_35_S_1	D	D	Upregulated	Upregulated
TC201799_503_40_S_1	D	D	Upregulated	Upregulated
TC201807_668_34_X2_1	D	D	Upregulated	Upregulated
TC201828_649_40_S_1	D	D	Upregulated	Upregulated
TC201847_484_40_S_1	D	D	Upregulated	Upregulated
TC201866_1260_40_S_1	D	D	Upregulated	Upregulated
TC201868_832_35_S_1	D	D	Upregulated	Upregulated
TC201885_15_39_X2_1	D	D	Upregulated	Upregulated
TC201908_584_35_S_1	D	D	Upregulated	Upregulated
TC201916_879_39_X2_1	D	D	Upregulated	Upregulated
TC201939_863_37_S_1	D	D	Upregulated	Upregulated
TC201953_597_35_S_1	D	D	Upregulated	Upregulated
TC201965_631_40_S_1	D	D	Upregulated	Upregulated
TC201976_728_40_S_1	D	D	Upregulated	Upregulated
TC201978_728_38_S_1	D	D	Upregulated	Upregulated
TC201994_449_40_S_1	D	D	Upregulated	Upregulated
TC201997_692_40_S_1	D	D	Upregulated	Upregulated
TC202004_933_39_S_1	D	D	Upregulated	Upregulated
TC202006_459_40_S_1	D	D	Upregulated	Upregulated
TC202053_663_40_S_1	D	D	Upregulated	Upregulated
TC202060_548_34_X2_1	D	D	Upregulated	Upregulated
TC202097_564_40_S_1	D	D	Upregulated	Upregulated
TC202103_634_35_S_1	D	D	Upregulated	Upregulated
TC202104_1343_35_S_1	D	D	Upregulated	Upregulated
TC202121_2829_40_S_1	D	D	Upregulated	Upregulated
TC202134_988_39_S_1	D	D	Upregulated	Upregulated
TC202163_503_35_S_1	D	D	Upregulated	Upregulated
TC202184_886_33_S_1	D	D	Upregulated	Upregulated
TC202194_18_35_S_1	D	D	Upregulated	Upregulated
TC202201_600_40_S_1	D	D	Upregulated	Upregulated
TC202220_701_35_S_1	D	D	Upregulated	Upregulated
TC202222_533_40_S_1	D	D	Upregulated	Upregulated
TC202226_453_37_S_1	D	D	Upregulated	Upregulated
TC202231_979_39_S_1	D	D	Upregulated	Upregulated
TC202234_563_40_S_1	D	D	Upregulated	Upregulated
TC202241_815_36_S_1	D	D	Upregulated	Upregulated
TC202253_811_35_S_1	D	D	Upregulated	Upregulated
TC202259_1104_39_S_1	D	D	Upregulated	Upregulated
TC202260_1542_40_S_1	D	D	Upregulated	Upregulated
TC202274_996_40_S_1	D	D	Upregulated	Upregulated
TC202279_644_35_S_1	D	D	Upregulated	Upregulated
TC202292_737_35_S_1	D	D	Upregulated	Upregulated
TC202319_266_34_X2_1	D	D	Upregulated	Upregulated
TC202349_635_34_X2_1	D	D	Upregulated	Upregulated
TC202409_518_40_S_1	D	D	Upregulated	Upregulated
TC202410_745_35_S_1	D	D	Upregulated	Upregulated
TC202419_728_39_S_1	D	D	Upregulated	Upregulated
TC202429_598_35_S_1	D	D	Upregulated	Upregulated
TC202433_317_41_X2_1	D	D	Upregulated	Upregulated
TC202434_626_35_S_1	D	D	Upregulated	Upregulated
TC202449_36_38_S_1	D	D	Upregulated	Upregulated
TC202492_235_41_X2_1	D	D	Upregulated	Upregulated
TC202494_740_38_S_1	D	D	Upregulated	Upregulated
TC202505_601_40_S_1	D	D	Upregulated	Upregulated
TC202529_2025_35_S_1	D	D	Upregulated	Upregulated
TC202532_43_41_X4_1	D	D	Upregulated	Upregulated
TC202537_665_35_S_1	D	D	Upregulated	Upregulated
TC202541_323_40_S_1	D	D	Upregulated	Upregulated
TC202560_877_35_S_1	D	D	Upregulated	Upregulated
TC202591_739_35_S_1	D	D	Upregulated	Upregulated
TC202592_686_38_S_1	D	D	Upregulated	Upregulated
TC202593_610_36_X3_1	D	D	Upregulated	Upregulated
TC202597_467_40_S_1	D	D	Upregulated	Upregulated
TC202604_440_40_S_1	D	D	Upregulated	Upregulated
TC202608_733_35_S_1	D	D	Upregulated	Upregulated
TC202611_1651_40_S_1	D	D	Upregulated	Upregulated
TC202621_608_34_X2_1	D	D	Upregulated	Upregulated
TC202622_1110_38_S_1	D	D	Upregulated	Upregulated
TC202631_831_35_S_1	D	D	Upregulated	Upregulated
TC202642_2306_37_S_1	D	D	Upregulated	Upregulated
TC202659_546_39_S_1	D	D	Upregulated	Upregulated
TC202660_511_35_S_1	D	D	Upregulated	Upregulated
TC202666_731_38_S_1	D	D	Upregulated	Upregulated
TC202667_453_40_S_1	D	D	Upregulated	Upregulated
TC202674_614_35_S_1	D	D	Upregulated	Upregulated
TC202678_510_35_S_1	D	D	Upregulated	Upregulated
TC202684_699_40_S_1	D	D	Upregulated	Upregulated
TC202707_1075_35_S_1	D	D	Upregulated	Upregulated
TC202713_1080_39_S_1	D	D	Upregulated	Upregulated
TC202720_607_36_S_1	D	D	Upregulated	Upregulated
TC202721_588_34_X2_1	D	D	Upregulated	Upregulated
TC202739_1484_40_S_1	D	D	Upregulated	Upregulated
TC202740_718_35_S_1	D	D	Upregulated	Upregulated
TC202750_477_39_X7_1	D	D	Upregulated	Upregulated
TC202751_598_36_S_1	D	D	Upregulated	Upregulated
TC202766_718_35_S_1	D	D	Upregulated	Upregulated
TC202774_1570_35_S_1	D	D	Upregulated	Upregulated
TC202779_505_40_S_1	D	D	Upregulated	Upregulated
TC202805_1165_38_S_1	D	D	Upregulated	Upregulated
TC202809_797_35_S_1	D	D	Upregulated	Upregulated
TC202818_1104_35_S_1	D	D	Upregulated	Upregulated
TC202820_826_35_S_1	D	D	Upregulated	Upregulated
TC202823_211_40_S_1	D	D	Upregulated	Upregulated
TC202832_657_35_S_1	D	D	Upregulated	Upregulated
TC202834_235_39_X2_1	D	D	Upregulated	Upregulated
TC202839_606_40_S_1	D	D	Upregulated	Upregulated
TC202842_621_38_S_1	D	D	Upregulated	Upregulated
TC202843_589_34_X2_1	D	D	Upregulated	Upregulated
TC202845_415_41_X3_1	D	D	Upregulated	Upregulated
TC202846_688_35_S_1	D	D	Upregulated	Upregulated
TC202848_993_40_S_1	D	D	Upregulated	Upregulated
TC202869_17_35_S_1	D	D	Upregulated	Upregulated
TC202890_25_35_S_1	D	D	Upregulated	Upregulated
TC202900_888_37_S_1	D	D	Upregulated	Upregulated
TC202909_1166_39_S_1	D	D	Upregulated	Upregulated
TC202910_436_38_S_1	D	D	Upregulated	Upregulated
TC202917_1526_39_S_1	D	D	Upregulated	Upregulated
TC202987_486_39_S_1	D	D	Upregulated	Upregulated
TC202992_876_39_S_1	D	D	Upregulated	Upregulated
TC203014_1079_40_S_1	D	D	Upregulated	Upregulated
TC203019_1410_40_S_1	D	D	Upregulated	Upregulated
TC203032_518_35_S_1	D	D	Upregulated	Upregulated
TC203052_143_40_S_1	D	D	Upregulated	Upregulated
TC203058_485_40_S_1	D	D	Upregulated	Upregulated
TC203085_623_40_S_1	D	D	Upregulated	Upregulated
TC203089_572_35_S_1	D	D	Upregulated	Upregulated
TC203092_592_35_S_1	D	D	Upregulated	Upregulated
TC203116_542_36_X2_1	D	D	Upregulated	Upregulated
TC203128_627_40_S_1	D	D	Upregulated	Upregulated
TC203133_973_40_S_1	D	D	Upregulated	Upregulated
TC203142_771_40_S_1	D	D	Upregulated	Upregulated
TC203155_1873_39_S_1	D	D	Upregulated	Upregulated
TC203172_555_35_S_1	D	D	Upregulated	Upregulated
TC203177_589_35_S_1	D	D	Upregulated	Upregulated
TC203184_101_39_X3_1	D	D	Upregulated	Upregulated
TC203186_601_41_X2_1	D	D	Upregulated	Upregulated
TC203188_926_36_S_1	D	D	Upregulated	Upregulated
TC203210_648_40_S_1	D	D	Upregulated	Upregulated
TC203220_624_40_S_1	D	D	Upregulated	Upregulated
TC203228_582_40_S_1	D	D	Upregulated	Upregulated
TC203238_1016_35_S_1	D	D	Upregulated	Upregulated
TC203258_738_40_S_1	D	D	Upregulated	Upregulated
TC203259_34_41_X2_1	D	D	Upregulated	Upregulated
TC203264_670_35_S_1	D	D	Upregulated	Upregulated
TC203268_60_40_S_1	D	D	Upregulated	Upregulated
TC203276_458_35_S_1	D	D	Upregulated	Upregulated
TC203279_2002_40_S_1	D	D	Upregulated	Upregulated
TC203295_585_35_S_1	D	D	Upregulated	Upregulated
TC203303_502_39_S_1	D	D	Upregulated	Upregulated
TC203321_482_40_S_1	D	D	Upregulated	Upregulated
TC203336_899_40_S_1	D	D	Upregulated	Upregulated
TC203338_760_36_S_1	D	D	Upregulated	Upregulated
TC203342_513_40_S_1	D	D	Upregulated	Upregulated
TC203354_662_39_X2_1	D	D	Upregulated	Upregulated
TC203357_49_40_S_1	D	D	Upregulated	Upregulated
TC203359_673_38_S_1	D	D	Upregulated	Upregulated
TC203372_703_38_X2_1	D	D	Upregulated	Upregulated
TC203386_714_40_S_1	D	D	Upregulated	Upregulated
TC203401_1051_35_S_1	D	D	Upregulated	Upregulated
TC203405_735_41_X4_1	D	D	Upregulated	Upregulated
TC203406_679_36_S_1	D	D	Upregulated	Upregulated
TC203418_832_35_S_1	D	D	Upregulated	Upregulated
TC203422_812_40_S_1	D	D	Upregulated	Upregulated
TC203426_730_39_S_1	D	D	Upregulated	Upregulated
TC203443_1381_37_S_1	D	D	Upregulated	Upregulated
TC203454_666_40_S_1	D	D	Upregulated	Upregulated
TC203456_1728_40_S_1	D	D	Upregulated	Upregulated
TC203499_969_35_S_1	D	D	Upregulated	Upregulated
TC203503_70_40_S_1	D	D	Upregulated	Upregulated
TC203513_586_38_S_1	D	D	Upregulated	Upregulated
TC203514_865_39_S_1	D	D	Upregulated	Upregulated
TC203519_635_38_S_1	D	D	Upregulated	Upregulated
TC203540_556_35_S_1	D	D	Upregulated	Upregulated
TC203548_501_39_S_1	D	D	Upregulated	Upregulated
TC203549_890_37_S_1	D	D	Upregulated	Upregulated
TC203552_959_39_S_1	D	D	Upregulated	Upregulated
TC203553_844_37_S_1	D	D	Upregulated	Upregulated
TC203561_866_40_S_1	D	D	Upregulated	Upregulated
TC203575_575_39_S_1	D	D	Upregulated	Upregulated
TC203576_510_39_S_1	D	D	Upregulated	Upregulated
TC203584_500_40_X2_1	D	D	Upregulated	Upregulated
TC203586_603_37_X2_1	D	D	Upregulated	Upregulated
TC203640_186_35_S_1	D	D	Upregulated	Upregulated
TC203665_718_40_S_1	D	D	Upregulated	Upregulated
TC203666_93_36_S_1	D	D	Upregulated	Upregulated
TC203668_353_39_S_1	D	D	Upregulated	Upregulated
TC203696_884_38_S_1	D	D	Upregulated	Upregulated
TC203708_1871_40_S_1	D	D	Upregulated	Upregulated
TC203718_574_38_X2_1	D	D	Upregulated	Upregulated
TC203720_762_34_X3_1	D	D	Upregulated	Upregulated
TC203729_694_40_S_1	D	D	Upregulated	Upregulated
TC203748_432_37_S_1	D	D	Upregulated	Upregulated
TC203809_1043_35_S_1	D	D	Upregulated	Upregulated
TC203814_608_35_S_1	D	D	Upregulated	Upregulated
TC203816_1253_37_S_1	D	D	Upregulated	Upregulated
TC203823_1304_38_S_1	D	D	Upregulated	Upregulated
TC203824_484_35_S_1	D	D	Upregulated	Upregulated
TC203846_1098_35_S_1	D	D	Upregulated	Upregulated
TC203847_329_40_S_1	D	D	Upregulated	Upregulated
TC203851_712_40_S_1	D	D	Upregulated	Upregulated
TC203858_440_41_X2_1	D	D	Upregulated	Upregulated
TC203863_607_35_S_1	D	D	Upregulated	Upregulated
TC203865_683_38_S_1	D	D	Upregulated	Upregulated
TC203871_312_34_X2_1	D	D	Upregulated	Upregulated
TC203873_744_40_S_1	D	D	Upregulated	Upregulated
TC203876_525_38_S_1	D	D	Upregulated	Upregulated
TC203883_995_35_S_1	D	D	Upregulated	Upregulated
TC203885_381_40_S_1	D	D	Upregulated	Upregulated
TC203895_364_39_X3_1	D	D	Upregulated	Upregulated
TC203903_493_40_S_1	D	D	Upregulated	Upregulated
TC203917_578_35_S_1	D	D	Upregulated	Upregulated
TC203918_30_41_S_1	D	D	Upregulated	Upregulated
TC203919_428_38_S_1	D	D	Upregulated	Upregulated
TC203925_395_40_S_1	D	D	Upregulated	Upregulated
TC203927_401_39_S_1	D	D	Upregulated	Upregulated
TC203929_1017_35_S_1	D	D	Upregulated	Upregulated
TC203941_895_35_S_1	D	D	Upregulated	Upregulated
TC203948_484_37_X2_1	D	D	Upregulated	Upregulated
TC203956_923_35_S_1	D	D	Upregulated	Upregulated
TC203963_581_39_S_1	D	D	Upregulated	Upregulated
TC203995_635_40_S_1	D	D	Upregulated	Upregulated
TC203997_620_36_S_1	D	D	Upregulated	Upregulated
TC204006_1009_40_S_1	D	D	Upregulated	Upregulated
TC204012_467_40_S_1	D	D	Upregulated	Upregulated
TC204019_525_40_S_1	D	D	Upregulated	Upregulated
TC204020_518_35_S_1	D	D	Upregulated	Upregulated
TC204046_613_35_S_1	D	D	Upregulated	Upregulated
TC204068_64_38_S_1	D	D	Upregulated	Upregulated
TC204073_704_40_S_1	D	D	Upregulated	Upregulated
TC204093_370_38_S_1	D	D	Upregulated	Upregulated
TC204110_758_36_S_1	D	D	Upregulated	Upregulated
TC204111_1048_39_S_1	D	D	Upregulated	Upregulated
TC204118_363_40_S_1	D	D	Upregulated	Upregulated
TC204123_1269_37_S_1	D	D	Upregulated	Upregulated
TC204136_955_36_S_1	D	D	Upregulated	Upregulated
TC204138_1187_40_S_1	D	D	Upregulated	Upregulated
TC204147_493_40_S_1	D	D	Upregulated	Upregulated
TC204152_749_35_S_1	D	D	Upregulated	Upregulated
TC204164_10_40_S_1	D	D	Upregulated	Upregulated
TC204165_543_35_S_1	D	D	Upregulated	Upregulated
TC204178_467_40_S_1	D	D	Upregulated	Upregulated
TC204189_646_35_S_1	D	D	Upregulated	Upregulated
TC204193_616_35_S_1	D	D	Upregulated	Upregulated
TC204196_524_39_S_1	D	D	Upregulated	Upregulated
TC204216_497_40_S_1	D	D	Upregulated	Upregulated
TC204247_158_35_S_1	D	D	Upregulated	Upregulated
TC204249_565_34_X2_1	D	D	Upregulated	Upregulated
TC204252_960_35_S_1	D	D	Upregulated	Upregulated
TC204261_655_35_S_1	D	D	Upregulated	Upregulated
TC204289_1487_40_S_1	D	D	Upregulated	Upregulated
TC204296_641_40_S_1	D	D	Upregulated	Upregulated
TC204300_553_35_S_1	D	D	Upregulated	Upregulated
TC204313_678_40_S_1	D	D	Upregulated	Upregulated
TC204318_575_39_S_1	D	D	Upregulated	Upregulated
TC204320_393_40_S_1	D	D	Upregulated	Upregulated
TC204362_472_40_S_1	D	D	Upregulated	Upregulated
TC204376_590_38_S_1	D	D	Upregulated	Upregulated
TC204378_661_40_S_1	D	D	Upregulated	Upregulated
TC204393_1081_40_S_1	D	D	Upregulated	Upregulated
TC204395_1134_39_S_1	D	D	Upregulated	Upregulated
TC204398_553_35_S_1	D	D	Upregulated	Upregulated
TC204411_532_40_S_1	D	D	Upregulated	Upregulated
TC204419_1335_40_S_1	D	D	Upregulated	Upregulated
TC204434_542_35_S_1	D	D	Upregulated	Upregulated
TC204435_570_39_S_1	D	D	Upregulated	Upregulated
TC204444_1156_38_S_1	D	D	Upregulated	Upregulated
TC204464_294_39_S_1	D	D	Upregulated	Upregulated
TC204501_746_40_S_1	D	D	Upregulated	Upregulated
TC204504_478_40_S_1	D	D	Upregulated	Upregulated
TC204507_529_35_S_1	D	D	Upregulated	Upregulated
TC204515_1201_35_S_1	D	D	Upregulated	Upregulated
TC204518_95_40_S_1	D	D	Upregulated	Upregulated
TC204519_1086_35_S_1	D	D	Upregulated	Upregulated
TC204526_621_35_S_1	D	D	Upregulated	Upregulated
TC204536_107_39_S_1	D	D	Upregulated	Upregulated
TC204543_814_34_X2_1	D	D	Upregulated	Upregulated
TC204559_1031_40_S_1	D	D	Upregulated	Upregulated
TC204563_663_35_S_1	D	D	Upregulated	Upregulated
TC204581_411_38_S_1	D	D	Upregulated	Upregulated
TC204584_432_40_S_1	D	D	Upregulated	Upregulated
TC204605_508_39_X2_1	D	D	Upregulated	Upregulated
TC204619_443_40_S_1	D	D	Upregulated	Upregulated
TC204628_459_40_X2_1	D	D	Upregulated	Upregulated
TC204684_914_37_S_1	D	D	Upregulated	Upregulated
TC204702_849_40_S_1	D	D	Upregulated	Upregulated
TC204717_457_35_S_1	D	D	Upregulated	Upregulated
TC204723_545_35_S_1	D	D	Upregulated	Upregulated
TC204735_118_35_S_1	D	D	Upregulated	Upregulated
TC204764_324_40_S_1	D	D	Upregulated	Upregulated
TC204792_490_40_S_1	D	D	Upregulated	Upregulated
TC204805_1809_39_S_1	D	D	Upregulated	Upregulated
TC204812_749_40_S_1	D	D	Upregulated	Upregulated
TC204823_561_40_S_1	D	D	Upregulated	Upregulated
TC204824_643_34_X2_1	D	D	Upregulated	Upregulated
TC204827_552_40_S_1	D	D	Upregulated	Upregulated
TC204838_461_40_S_1	D	D	Upregulated	Upregulated
TC204839_686_40_S_1	D	D	Upregulated	Upregulated
TC204864_494_36_S_1	D	D	Upregulated	Upregulated
TC204891_1991_39_S_1	D	D	Upregulated	Upregulated
TC204892_632_34_X2_1	D	D	Upregulated	Upregulated
TC204910_1570_35_S_1	D	D	Upregulated	Upregulated
TC204932_3481_37_S_1	D	D	Upregulated	Upregulated
TC204938_470_40_S_1	D	D	Upregulated	Upregulated
TC204955_528_40_S_1	D	D	Upregulated	Upregulated
TC204971_822_38_S_1	D	D	Upregulated	Upregulated
TC204973_1028_35_S_1	D	D	Upregulated	Upregulated
TC204976_580_34_X2_1	D	D	Upregulated	Upregulated
TC204983_345_40_S_1	D	D	Upregulated	Upregulated
TC205001_70_35_S_1	D	D	Upregulated	Upregulated
TC205025_765_35_S_1	D	D	Upregulated	Upregulated
TC205056_456_35_S_1	D	D	Upregulated	Upregulated
TC205070_758_35_S_1	D	D	Upregulated	Upregulated
TC205085_940_35_S_1	D	D	Upregulated	Upregulated
TC205124_632_35_S_1	D	D	Upregulated	Upregulated
TC205137_371_37_S_1	D	D	Upregulated	Upregulated
TC205144_14_40_S_1	D	D	Upregulated	Upregulated
TC205155_77_34_S_1	D	D	Upregulated	Upregulated
TC205177_255_40_S_1	D	D	Upregulated	Upregulated
TC205203_569_38_S_1	D	D	Upregulated	Upregulated
TC205204_923_35_S_1	D	D	Upregulated	Upregulated
TC205222_1727_40_S_1	D	D	Upregulated	Upregulated
TC205230_1737_38_S_1	D	D	Upregulated	Upregulated
TC205234_1594_35_S_1	D	D	Upregulated	Upregulated
TC205248_672_34_X2_1	D	D	Upregulated	Upregulated
TC205257_563_36_S_1	D	D	Upregulated	Upregulated
TC205259_819_35_S_1	D	D	Upregulated	Upregulated
TC205267_228_35_S_1	D	D	Upregulated	Upregulated
TC205302_1001_38_S_1	D	D	Upregulated	Upregulated
TC205328_151_40_S_1	D	D	Upregulated	Upregulated
TC205333_951_35_S_1	D	D	Upregulated	Upregulated
TC205340_655_34_X2_1	D	D	Upregulated	Upregulated
TC205344_627_38_X2_1	D	D	Upregulated	Upregulated
TC205366_1003_40_S_1	D	D	Upregulated	Upregulated
TC205371_129_41_S_1	D	D	Upregulated	Upregulated
TC205409_385_40_S_1	D	D	Upregulated	Upregulated
TC205418_457_38_S_1	D	D	Upregulated	Upregulated
TC205420_856_40_S_1	D	D	Upregulated	Upregulated
TC205426_781_39_S_1	D	D	Upregulated	Upregulated
TC205428_446_39_S_1	D	D	Upregulated	Upregulated
TC205442_471_38_S_1	D	D	Upregulated	Upregulated
TC205479_779_39_S_1	D	D	Upregulated	Upregulated
TC205503_408_40_S_1	D	D	Upregulated	Upregulated
TC205527_861_40_S_1	D	D	Upregulated	Upregulated
TC205533_914_40_S_1	D	D	Upregulated	Upregulated
TC205539_427_39_S_1	D	D	Upregulated	Upregulated
TC205548_1444_35_S_1	D	D	Upregulated	Upregulated
TC205555_676_35_S_1	D	D	Upregulated	Upregulated
TC205580_1276_39_X2_1	D	D	Upregulated	Upregulated
TC205583_424_41_X2_1	D	D	Upregulated	Upregulated
TC205592_926_38_S_1	D	D	Upregulated	Upregulated
TC205624_599_38_S_1	D	D	Upregulated	Upregulated
TC205641_920_37_S_1	D	D	Upregulated	Upregulated
TC205648_671_39_S_1	D	D	Upregulated	Upregulated
TC205656_1429_35_S_1	D	D	Upregulated	Upregulated
TC205687_642_36_S_1	D	D	Upregulated	Upregulated
TC205694_169_40_S_1	D	D	Upregulated	Upregulated
TC205698_689_38_S_1	D	D	Upregulated	Upregulated
TC205699_961_40_S_1	D	D	Upregulated	Upregulated
TC205712_1166_37_S_1	D	D	Upregulated	Upregulated
TC205718_666_38_S_1	D	D	Upregulated	Upregulated
TC205723_343_41_X2_1	D	D	Upregulated	Upregulated
TC205725_473_35_S_1	D	D	Upregulated	Upregulated
TC205726_591_38_S_1	D	D	Upregulated	Upregulated
TC205743_664_35_S_1	D	D	Upregulated	Upregulated
TC205750_675_40_S_1	D	D	Upregulated	Upregulated
TC205759_453_39_S_1	D	D	Upregulated	Upregulated
TC205770_528_35_S_1	D	D	Upregulated	Upregulated
TC205773_580_35_S_1	D	D	Upregulated	Upregulated
TC205782_489_40_S_1	D	D	Upregulated	Upregulated
TC205788_568_35_S_1	D	D	Upregulated	Upregulated
TC205793_556_35_S_1	D	D	Upregulated	Upregulated
TC205800_699_35_S_1	D	D	Upregulated	Upregulated
TC205805_600_35_S_1	D	D	Upregulated	Upregulated
TC205841_739_38_S_1	D	D	Upregulated	Upregulated
TC205859_841_40_S_1	D	D	Upregulated	Upregulated
TC205901_614_35_S_1	D	D	Upregulated	Upregulated
TC205944_267_34_X2_1	D	D	Upregulated	Upregulated
TC205950_937_40_S_1	D	D	Upregulated	Upregulated
TC205951_958_35_S_1	D	D	Upregulated	Upregulated
TC205955_502_40_S_1	D	D	Upregulated	Upregulated
TC205984_358_40_S_1	D	D	Upregulated	Upregulated
TC205990_363_37_S_1	D	D	Upregulated	Upregulated
TC206016_193_40_S_1	D	D	Upregulated	Upregulated
TC206020_471_40_S_1	D	D	Upregulated	Upregulated
TC206025_650_39_S_1	D	D	Upregulated	Upregulated
TC206031_852_38_S_1	D	D	Upregulated	Upregulated
TC206045_978_36_S_1	D	D	Upregulated	Upregulated
TC206046_3035_40_S_1	D	D	Upregulated	Upregulated
TC206053_820_40_S_1	D	D	Upregulated	Upregulated
TC206058_835_40_S_1	D	D	Upregulated	Upregulated
TC206073_592_37_S_1	D	D	Upregulated	Upregulated
TC206084_642_35_S_1	D	D	Upregulated	Upregulated
TC206099_642_39_S_1	D	D	Upregulated	Upregulated
TC206120_22_41_S_1	D	D	Upregulated	Upregulated
TC206125_36_40_S_1	D	D	Upregulated	Upregulated
TC206133_465_40_S_1	D	D	Upregulated	Upregulated
TC206137_619_40_S_1	D	D	Upregulated	Upregulated
TC206153_514_40_S_1	D	D	Upregulated	Upregulated
TC206166_1423_39_S_1	D	D	Upregulated	Upregulated
TC206177_619_35_S_1	D	D	Upregulated	Upregulated
TC206188_362_35_S_1	D	D	Upregulated	Upregulated
TC206193_1314_40_S_1	D	D	Upregulated	Upregulated
TC206199_396_38_S_1	D	D	Upregulated	Upregulated
TC206200_662_39_S_1	D	D	Upregulated	Upregulated
TC206212_666_35_S_1	D	D	Upregulated	Upregulated
TC206216_1861_35_S_1	D	D	Upregulated	Upregulated
TC206224_821_35_S_1	D	D	Upregulated	Upregulated
TC206245_1087_35_S_1	D	D	Upregulated	Upregulated
TC206246_803_40_S_1	D	D	Upregulated	Upregulated
TC206255_1300_35_S_1	D	D	Upregulated	Upregulated
TC206256_670_35_S_1	D	D	Upregulated	Upregulated
TC206267_528_36_S_1	D	D	Upregulated	Upregulated
TC206289_729_35_S_1	D	D	Upregulated	Upregulated
TC206294_118_39_X2_1	D	D	Upregulated	Upregulated
TC206308_768_39_S_1	D	D	Upregulated	Upregulated
TC206311_416_36_S_1	D	D	Upregulated	Upregulated
TC206341_461_40_S_1	D	D	Upregulated	Upregulated
TC206345_996_39_X2_1	D	D	Upregulated	Upregulated
TC206362_998_40_S_1	D	D	Upregulated	Upregulated
TC206378_1395_39_S_1	D	D	Upregulated	Upregulated
TC206385_1112_35_S_1	D	D	Upregulated	Upregulated
TC206394_45_40_S_1	D	D	Upregulated	Upregulated
TC206398_1189_40_S_1	D	D	Upregulated	Upregulated
TC206401_790_37_S_1	D	D	Upregulated	Upregulated
TC206402_918_37_S_1	D	D	Upregulated	Upregulated
TC206415_649_37_S_1	D	D	Upregulated	Upregulated
TC206420_499_37_S_1	D	D	Upregulated	Upregulated
TC206426_1263_40_S_1	D	D	Upregulated	Upregulated
TC206427_758_39_S_1	D	D	Upregulated	Upregulated
TC206431_827_36_S_1	D	D	Upregulated	Upregulated
TC206432_573_37_X2_1	D	D	Upregulated	Upregulated
TC206440_956_40_S_1	D	D	Upregulated	Upregulated
TC206445_123_38_X2_1	D	D	Upregulated	Upregulated
TC206457_957_40_S_1	D	D	Upregulated	Upregulated
TC206473_532_36_S_1	D	D	Upregulated	Upregulated
TC206502_445_38_X2_1	D	D	Upregulated	Upregulated
TC206526_797_40_S_1	D	D	Upregulated	Upregulated
TC206538_19_36_S_1	D	D	Upregulated	Upregulated
TC206557_77_41_X3_1	D	D	Upregulated	Upregulated
TC206585_473_40_S_1	D	D	Upregulated	Upregulated
TC206590_1059_36_S_1	D	D	Upregulated	Upregulated
TC206592_771_40_S_1	D	D	Upregulated	Upregulated
TC206614_735_35_S_1	D	D	Upregulated	Upregulated
TC206618_407_35_S_1	D	D	Upregulated	Upregulated
TC206623_956_35_S_1	D	D	Upregulated	Upregulated
TC206636_1489_40_S_1	D	D	Upregulated	Upregulated
TC206643_797_35_S_1	D	D	Upregulated	Upregulated
TC206646_538_35_S_1	D	D	Upregulated	Upregulated
TC206653_1831_35_S_1	D	D	Upregulated	Upregulated
TC206662_1110_38_S_1	D	D	Upregulated	Upregulated
TC206672_1183_35_S_1	D	D	Upregulated	Upregulated
TC206681_1265_35_S_1	D	D	Upregulated	Upregulated
TC206687_630_36_S_1	D	D	Upregulated	Upregulated
TC206691_1319_35_S_1	D	D	Upregulated	Upregulated
TC206692_422_39_S_1	D	D	Upregulated	Upregulated
TC206702_576_35_S_1	D	D	Upregulated	Upregulated
TC206704_447_35_S_1	D	D	Upregulated	Upregulated
TC206708_554_34_X2_1	D	D	Upregulated	Upregulated
TC206717_393_39_S_1	D	D	Upregulated	Upregulated
TC206725_232_34_S_1	D	D	Upregulated	Upregulated
TC206734_365_40_S_1	D	D	Upregulated	Upregulated
TC206735_1554_40_S_1	D	D	Upregulated	Upregulated
TC206750_719_40_S_1	D	D	Upregulated	Upregulated
TC206752_296_40_S_1	D	D	Upregulated	Upregulated
TC206765_761_36_S_1	D	D	Upregulated	Upregulated
TC206770_1097_40_S_1	D	D	Upregulated	Upregulated
TC206776_1689_39_S_1	D	D	Upregulated	Upregulated
TC206784_26_41_S_1	D	D	Upregulated	Upregulated
TC206785_82_36_S_1	D	D	Upregulated	Upregulated
TC206819_311_37_S_1	D	D	Upregulated	Upregulated
TC206824_1023_35_S_1	D	D	Upregulated	Upregulated
TC206830_554_37_S_1	D	D	Upregulated	Upregulated
TC206837_889_39_S_1	D	D	Upregulated	Upregulated
TC206838_446_34_X2_1	D	D	Upregulated	Upregulated
TC206844_975_36_S_1	D	D	Upregulated	Upregulated
TC206858_447_35_S_1	D	D	Upregulated	Upregulated
TC206860_851_37_S_1	D	D	Upregulated	Upregulated
TC206865_593_40_S_1	D	D	Upregulated	Upregulated
TC206867_948_40_S_1	D	D	Upregulated	Upregulated
TC206876_511_40_S_1	D	D	Upregulated	Upregulated
TC206878_866_36_S_1	D	D	Upregulated	Upregulated
TC206881_540_37_S_1	D	D	Upregulated	Upregulated
TC206891_164_36_X2_1	D	D	Upregulated	Upregulated
TC206894_710_39_S_1	D	D	Upregulated	Upregulated
TC206909_547_38_S_1	D	D	Upregulated	Upregulated
TC206921_1045_40_S_1	D	D	Upregulated	Upregulated
TC206924_452_38_S_1	D	D	Upregulated	Upregulated
TC206932_445_34_X2_1	D	D	Upregulated	Upregulated
TC206958_292_40_S_1	D	D	Upregulated	Upregulated
TC207000_432_38_S_1	D	D	Upregulated	Upregulated
TC207009_445_35_S_1	D	D	Upregulated	Upregulated
TC207014_924_37_S_1	D	D	Upregulated	Upregulated
TC207016_73_41_S_1	D	D	Upregulated	Upregulated
TC207022_321_35_S_1	D	D	Upregulated	Upregulated
TC207028_646_40_S_1	D	D	Upregulated	Upregulated
TC207032_133_34_X2_1	D	D	Upregulated	Upregulated
TC207036_10_40_S_1	D	D	Upregulated	Upregulated
TC207060_567_35_S_1	D	D	Upregulated	Upregulated
TC207063_767_35_S_1	D	D	Upregulated	Upregulated
TC207068_58_40_S_1	D	D	Upregulated	Upregulated
TC207079_392_36_X2_1	D	D	Upregulated	Upregulated
TC207087_620_36_S_1	D	D	Upregulated	Upregulated
TC207093_615_40_S_1	D	D	Upregulated	Upregulated
TC207096_1001_35_S_1	D	D	Upregulated	Upregulated
TC207097_525_37_S_1	D	D	Upregulated	Upregulated
TC207115_1425_38_S_1	D	D	Upregulated	Upregulated
TC207116_455_40_S_1	D	D	Upregulated	Upregulated
TC207130_450_34_X2_1	D	D	Upregulated	Upregulated
TC207145_514_35_S_1	D	D	Upregulated	Upregulated
TC207152_713_40_S_1	D	D	Upregulated	Upregulated
TC207162_605_40_S_1	D	D	Upregulated	Upregulated
TC207163_414_39_S_1	D	D	Upregulated	Upregulated
TC207169_367_34_X3_1	D	D	Upregulated	Upregulated
TC207170_500_35_X2_1	D	D	Upregulated	Upregulated
TC207176_461_40_S_1	D	D	Upregulated	Upregulated
TC207183_604_40_S_1	D	D	Upregulated	Upregulated
TC207186_235_35_S_1	D	D	Upregulated	Upregulated
TC207190_753_35_S_1	D	D	Upregulated	Upregulated
TC207218_1360_40_S_1	D	D	Upregulated	Upregulated
TC207226_695_40_S_1	D	D	Upregulated	Upregulated
TC207249_1438_37_S_1	D	D	Upregulated	Upregulated
TC207250_771_38_S_1	D	D	Upregulated	Upregulated
TC207260_459_40_S_1	D	D	Upregulated	Upregulated
TC207263_656_40_S_1	D	D	Upregulated	Upregulated
TC207325_452_35_S_1	D	D	Upregulated	Upregulated
TC207338_763_37_S_1	D	D	Upregulated	Upregulated
TC207353_1095_35_S_1	D	D	Upregulated	Upregulated
TC207372_302_39_S_1	D	D	Upregulated	Upregulated
TC207375_1174_40_S_1	D	D	Upregulated	Upregulated
TC207376_528_35_S_1	D	D	Upregulated	Upregulated
TC207394_2373_37_S_1	D	D	Upregulated	Upregulated
TC207429_749_38_S_1	D	D	Upregulated	Upregulated
TC207443_277_40_X2_1	D	D	Upregulated	Upregulated
TC207445_1203_40_S_1	D	D	Upregulated	Upregulated
TC207447_653_35_S_1	D	D	Upregulated	Upregulated
TC207466_585_40_S_1	D	D	Upregulated	Upregulated
TC207479_665_35_S_1	D	D	Upregulated	Upregulated
TC207487_433_38_X2_1	D	D	Upregulated	Upregulated
TC207489_1107_35_S_1	D	D	Upregulated	Upregulated
TC207491_1085_37_S_1	D	D	Upregulated	Upregulated
TC207500_866_40_S_1	D	D	Upregulated	Upregulated
TC207532_483_38_S_1	D	D	Upregulated	Upregulated
TC207548_280_40_S_1	D	D	Upregulated	Upregulated
TC207552_668_38_X2_1	D	D	Upregulated	Upregulated
TC207565_1601_40_S_1	D	D	Upregulated	Upregulated
TC207568_385_40_S_1	D	D	Upregulated	Upregulated
TC207576_768_37_S_1	D	D	Upregulated	Upregulated
TC207578_501_35_S_1	D	D	Upregulated	Upregulated
TC207582_1012_40_S_1	D	D	Upregulated	Upregulated
TC207599_282_40_S_1	D	D	Upregulated	Upregulated
TC207603_763_35_S_1	D	D	Upregulated	Upregulated
TC207607_343_37_S_1	D	D	Upregulated	Upregulated
TC207610_1785_37_S_1	D	D	Upregulated	Upregulated
TC207632_143_35_S_1	D	D	Upregulated	Upregulated
TC207645_223_36_S_1	D	D	Upregulated	Upregulated
TC207654_320_36_X4_1	D	D	Upregulated	Upregulated
TC207655_1052_40_S_1	D	D	Upregulated	Upregulated
TC207661_354_38_X2_1	D	D	Upregulated	Upregulated
TC207668_350_39_S_1	D	D	Upregulated	Upregulated
TC207699_1534_39_S_1	D	D	Upregulated	Upregulated
TC207707_1787_38_S_1	D	D	Upregulated	Upregulated
TC207709_262_35_S_1	D	D	Upregulated	Upregulated
TC207718_335_40_S_1	D	D	Upregulated	Upregulated
TC207738_474_39_X2_1	D	D	Upregulated	Upregulated
TC207753_604_41_S_1	D	D	Upregulated	Upregulated
TC207793_749_39_S_1	D	D	Upregulated	Upregulated
TC207821_471_35_S_1	D	D	Upregulated	Upregulated
TC207823_656_41_X2_1	D	D	Upregulated	Upregulated
TC207833_427_40_S_1	D	D	Upregulated	Upregulated
TC207837_768_35_S_1	D	D	Upregulated	Upregulated
TC207838_507_35_S_1	D	D	Upregulated	Upregulated
TC207842_24_40_S_1	D	D	Upregulated	Upregulated
TC207844_858_35_S_1	D	D	Upregulated	Upregulated
TC207856_679_35_S_1	D	D	Upregulated	Upregulated
TC207861_1087_40_S_1	D	D	Upregulated	Upregulated
TC207863_992_35_S_1	D	D	Upregulated	Upregulated
TC207867_414_39_X2_1	D	D	Upregulated	Upregulated
TC207870_572_35_S_1	D	D	Upregulated	Upregulated
TC207874_50_41_S_1	D	D	Upregulated	Upregulated
TC207896_1340_40_S_1	D	D	Upregulated	Upregulated
TC207903_685_40_S_1	D	D	Upregulated	Upregulated
TC207931_753_38_S_1	D	D	Upregulated	Upregulated
TC207985_1484_40_S_1	D	D	Upregulated	Upregulated
TC207991_907_37_S_1	D	D	Upregulated	Upregulated
TC207996_467_37_S_1	D	D	Upregulated	Upregulated
TC207997_1348_38_S_1	D	D	Upregulated	Upregulated
TC208053_679_35_S_1	D	D	Upregulated	Upregulated
TC208058_764_36_S_1	D	D	Upregulated	Upregulated
TC208067_20_41_X2_1	D	D	Upregulated	Upregulated
TC208076_332_39_S_1	D	D	Upregulated	Upregulated
TC208087_941_40_S_1	D	D	Upregulated	Upregulated
TC208088_705_40_S_1	D	D	Upregulated	Upregulated
TC208090_567_35_S_1	D	D	Upregulated	Upregulated
TC208094_478_38_X2_1	D	D	Upregulated	Upregulated
TC208098_443_35_S_1	D	D	Upregulated	Upregulated
TC208101_548_40_S_1	D	D	Upregulated	Upregulated
TC208105_76_40_X2_1	D	D	Upregulated	Upregulated
TC208110_550_40_S_1	D	D	Upregulated	Upregulated
TC208113_16_37_S_1	D	D	Upregulated	Upregulated
TC208116_739_40_S_1	D	D	Upregulated	Upregulated
TC208117_867_40_S_1	D	D	Upregulated	Upregulated
TC208124_38_35_S_1	D	D	Upregulated	Upregulated
TC208155_478_40_S_1	D	D	Upregulated	Upregulated
TC208160_407_36_S_1	D	D	Upregulated	Upregulated
TC208194_868_38_S_1	D	D	Upregulated	Upregulated
TC208201_505_35_S_1	D	D	Upregulated	Upregulated
TC208224_630_36_S_1	D	D	Upregulated	Upregulated
TC208225_595_40_S_1	D	D	Upregulated	Upregulated
TC208229_953_40_S_1	D	D	Upregulated	Upregulated
TC208235_646_36_S_1	D	D	Upregulated	Upregulated
TC208240_574_40_S_1	D	D	Upregulated	Upregulated
TC208246_528_40_S_1	D	D	Upregulated	Upregulated
TC208271_573_37_S_1	D	D	Upregulated	Upregulated
TC208279_529_39_S_1	D	D	Upregulated	Upregulated
TC208281_557_39_S_1	D	D	Upregulated	Upregulated
TC208292_2133_39_S_1	D	D	Upregulated	Upregulated
TC208327_58_38_S_1	D	D	Upregulated	Upregulated
TC208363_940_35_S_1	D	D	Upregulated	Upregulated
TC208372_197_37_S_1	D	D	Upregulated	Upregulated
TC208374_361_40_S_1	D	D	Upregulated	Upregulated
TC208376_922_36_S_1	D	D	Upregulated	Upregulated
TC208377_496_40_S_1	D	D	Upregulated	Upregulated
TC208378_571_39_S_1	D	D	Upregulated	Upregulated
TC208381_417_40_S_1	D	D	Upregulated	Upregulated
TC208386_783_35_S_1	D	D	Upregulated	Upregulated
TC208387_456_37_S_1	D	D	Upregulated	Upregulated
TC208389_505_40_S_1	D	D	Upregulated	Upregulated
TC208394_1656_35_S_1	D	D	Upregulated	Upregulated
TC208395_114_40_S_1	D	D	Upregulated	Upregulated
TC208420_807_40_S_1	D	D	Upregulated	Upregulated
TC208430_584_35_S_1	D	D	Upregulated	Upregulated
TC208440_1022_40_S_1	D	D	Upregulated	Upregulated
TC208451_432_40_S_1	D	D	Upregulated	Upregulated
TC208452_836_35_S_1	D	D	Upregulated	Upregulated
TC208461_86_40_S_1	D	D	Upregulated	Upregulated
TC208462_546_35_S_1	D	D	Upregulated	Upregulated
TC208469_49_35_S_1	D	D	Upregulated	Upregulated
TC208477_482_36_S_1	D	D	Upregulated	Upregulated
TC208489_675_40_S_1	D	D	Upregulated	Upregulated
TC208498_914_38_S_1	D	D	Upregulated	Upregulated
TC208536_162_41_S_1	D	D	Upregulated	Upregulated
TC208537_877_40_S_1	D	D	Upregulated	Upregulated
TC208538_886_40_S_1	D	D	Upregulated	Upregulated
TC208552_465_37_S_1	D	D	Upregulated	Upregulated
TC208566_649_39_S_1	D	D	Upregulated	Upregulated
TC208587_384_36_X2_1	D	D	Upregulated	Upregulated
TC208592_1291_35_S_1	D	D	Upregulated	Upregulated
TC208621_7_35_S_1	D	D	Upregulated	Upregulated
TC208629_430_35_S_1	D	D	Upregulated	Upregulated
TC208631_616_35_S_1	D	D	Upregulated	Upregulated
TC208654_1220_39_S_1	D	D	Upregulated	Upregulated
TC208660_727_37_S_1	D	D	Upregulated	Upregulated
TC208676_526_40_S_1	D	D	Upregulated	Upregulated
TC208677_812_40_S_1	D	D	Upregulated	Upregulated
TC208680_478_35_S_1	D	D	Upregulated	Upregulated
TC208687_461_40_S_1	D	D	Upregulated	Upregulated
TC208693_341_40_S_1	D	D	Upregulated	Upregulated
TC208701_752_36_S_1	D	D	Upregulated	Upregulated
TC208704_644_40_S_1	D	D	Upregulated	Upregulated
TC208716_402_39_S_1	D	D	Upregulated	Upregulated
TC208722_796_36_S_1	D	D	Upregulated	Upregulated
TC208729_869_35_S_1	D	D	Upregulated	Upregulated
TC208731_716_40_S_1	D	D	Upregulated	Upregulated
TC208732_1821_40_S_1	D	D	Upregulated	Upregulated
TC208740_1013_40_S_1	D	D	Upregulated	Upregulated
TC208753_574_35_S_1	D	D	Upregulated	Upregulated
TC208769_526_34_X3_1	D	D	Upregulated	Upregulated
TC208777_662_40_S_1	D	D	Upregulated	Upregulated
TC208791_453_39_X2_1	D	D	Upregulated	Upregulated
TC208806_419_40_S_1	D	D	Upregulated	Upregulated
TC208808_614_35_S_1	D	D	Upregulated	Upregulated
TC208809_349_38_S_1	D	D	Upregulated	Upregulated
TC208818_627_35_S_1	D	D	Upregulated	Upregulated
TC208819_1090_41_X2_1	D	D	Upregulated	Upregulated
TC208823_928_35_S_1	D	D	Upregulated	Upregulated
TC208834_337_35_S_1	D	D	Upregulated	Upregulated
TC208838_811_35_S_1	D	D	Upregulated	Upregulated
TC208847_1094_39_S_1	D	D	Upregulated	Upregulated
TC208854_449_35_S_1	D	D	Upregulated	Upregulated
TC208859_546_40_S_1	D	D	Upregulated	Upregulated
TC208875_797_40_S_1	D	D	Upregulated	Upregulated
TC208884_356_34_X2_1	D	D	Upregulated	Upregulated
TC208886_1159_40_S_1	D	D	Upregulated	Upregulated
TC208890_503_40_S_1	D	D	Upregulated	Upregulated
TC208945_36_34_S_1	D	D	Upregulated	Upregulated
TC208950_888_35_S_1	D	D	Upregulated	Upregulated
TC208952_243_35_S_1	D	D	Upregulated	Upregulated
TC208958_1169_35_S_1	D	D	Upregulated	Upregulated
TC208965_472_35_S_1	D	D	Upregulated	Upregulated
TC208976_2203_40_S_1	D	D	Upregulated	Upregulated
TC208981_910_40_S_1	D	D	Upregulated	Upregulated
TC208985_397_40_S_1	D	D	Upregulated	Upregulated
TC208996_880_35_S_1	D	D	Upregulated	Upregulated
TC209020_1205_40_S_1	D	D	Upregulated	Upregulated
TC209021_1495_38_S_1	D	D	Upregulated	Upregulated
TC209035_250_41_X4_1	D	D	Upregulated	Upregulated
TC209046_547_40_S_1	D	D	Upregulated	Upregulated
TC209063_476_39_S_1	D	D	Upregulated	Upregulated
TC209067_1430_38_S_1	D	D	Upregulated	Upregulated
TC209089_619_39_S_1	D	D	Upregulated	Upregulated
TC209113_820_35_S_1	D	D	Upregulated	Upregulated
TC209123_913_40_S_1	D	D	Upregulated	Upregulated
TC209159_466_37_S_1	D	D	Upregulated	Upregulated
TC209175_841_37_S_1	D	D	Upregulated	Upregulated
TC209189_1018_37_S_1	D	D	Upregulated	Upregulated
TC209223_565_34_X2_1	D	D	Upregulated	Upregulated
TC209229_474_40_S_1	D	D	Upregulated	Upregulated
TC209232_734_35_S_1	D	D	Upregulated	Upregulated
TC209262_1148_35_S_1	D	D	Upregulated	Upregulated
TC209266_473_35_S_1	D	D	Upregulated	Upregulated
TC209274_75_40_S_1	D	D	Upregulated	Upregulated
TC209285_236_40_S_1	D	D	Upregulated	Upregulated
TC209312_956_35_S_1	D	D	Upregulated	Upregulated
TC209325_360_40_S_1	D	D	Upregulated	Upregulated
TC209350_425_35_S_1	D	D	Upregulated	Upregulated
TC209353_962_40_S_1	D	D	Upregulated	Upregulated
TC209379_192_40_S_1	D	D	Upregulated	Upregulated
TC209381_1401_40_S_1	D	D	Upregulated	Upregulated
TC209386_644_40_S_1	D	D	Upregulated	Upregulated
TC209425_1110_40_S_1	D	D	Upregulated	Upregulated
TC209433_538_35_S_1	D	D	Upregulated	Upregulated
TC209446_415_36_S_1	D	D	Upregulated	Upregulated
TC209471_1617_39_S_1	D	D	Upregulated	Upregulated
TC209481_422_41_X2_1	D	D	Upregulated	Upregulated
TC209489_537_37_S_1	D	D	Upregulated	Upregulated
TC209500_1313_40_S_1	D	D	Upregulated	Upregulated
TC209506_1236_38_S_1	D	D	Upregulated	Upregulated
TC209507_398_35_S_1	D	D	Upregulated	Upregulated
TC209520_393_39_X2_1	D	D	Upregulated	Upregulated
TC209526_497_40_S_1	D	D	Upregulated	Upregulated
TC209527_13_40_S_1	D	D	Upregulated	Upregulated
TC209531_803_36_S_1	D	D	Upregulated	Upregulated
TC209534_1438_40_S_1	D	D	Upregulated	Upregulated
TC209545_257_40_S_1	D	D	Upregulated	Upregulated
TC209546_409_41_X2_1	D	D	Upregulated	Upregulated
TC209550_678_40_S_1	D	D	Upregulated	Upregulated
TC209559_98_40_S_1	D	D	Upregulated	Upregulated
TC209570_351_36_S_1	D	D	Upregulated	Upregulated
TC209574_509_40_S_1	D	D	Upregulated	Upregulated
TC209578_645_39_S_1	D	D	Upregulated	Upregulated
TC209606_474_40_S_1	D	D	Upregulated	Upregulated
TC209617_1001_40_S_1	D	D	Upregulated	Upregulated
TC209621_641_40_S_1	D	D	Upregulated	Upregulated
TC209627_381_40_S_1	D	D	Upregulated	Upregulated
TC209648_1189_38_S_1	D	D	Upregulated	Upregulated
TC209670_920_39_S_1	D	D	Upregulated	Upregulated
TC209683_496_39_S_1	D	D	Upregulated	Upregulated
TC209704_405_41_X2_1	D	D	Upregulated	Upregulated
TC209713_1864_40_S_1	D	D	Upregulated	Upregulated
TC209730_187_40_S_1	D	D	Upregulated	Upregulated
TC209740_585_35_S_1	D	D	Upregulated	Upregulated
TC209746_667_35_S_1	D	D	Upregulated	Upregulated
TC209757_422_35_S_1	D	D	Upregulated	Upregulated
TC209777_618_38_S_1	D	D	Upregulated	Upregulated
TC209779_5_38_X5_1	D	D	Upregulated	Upregulated
TC209780_392_35_S_1	D	D	Upregulated	Upregulated
TC209788_1092_35_S_1	D	D	Upregulated	Upregulated
TC209789_606_37_S_1	D	D	Upregulated	Upregulated
TC209802_279_40_S_1	D	D	Upregulated	Upregulated
TC209809_1030_38_S_1	D	D	Upregulated	Upregulated
TC209824_1204_40_S_1	D	D	Upregulated	Upregulated
TC209827_616_40_S_1	D	D	Upregulated	Upregulated
TC209839_967_35_S_1	D	D	Upregulated	Upregulated
TC209843_1155_36_S_1	D	D	Upregulated	Upregulated
TC209854_423_34_X3_1	D	D	Upregulated	Upregulated
TC209860_234_38_S_1	D	D	Upregulated	Upregulated
TC209862_1124_35_S_1	D	D	Upregulated	Upregulated
TC209867_848_40_S_1	D	D	Upregulated	Upregulated
TC209885_351_39_S_1	D	D	Upregulated	Upregulated
TC209887_719_40_S_1	D	D	Upregulated	Upregulated
TC209895_579_35_S_1	D	D	Upregulated	Upregulated
TC209939_1542_35_S_1	D	D	Upregulated	Upregulated
TC209941_1307_40_S_1	D	D	Upregulated	Upregulated
TC209948_157_41_S_1	D	D	Upregulated	Upregulated
TC209961_611_35_S_1	D	D	Upregulated	Upregulated
TC209997_459_35_S_1	D	D	Upregulated	Upregulated
TC210023_445_34_X4_1	D	D	Upregulated	Upregulated
TC210048_413_39_S_1	D	D	Upregulated	Upregulated
TC210053_667_37_S_1	D	D	Upregulated	Upregulated
TC210060_1189_36_S_1	D	D	Upregulated	Upregulated
TC210061_481_35_S_1	D	D	Upregulated	Upregulated
TC210073_1019_35_S_1	D	D	Upregulated	Upregulated
TC210075_497_35_S_1	D	D	Upregulated	Upregulated
TC210082_1809_40_S_1	D	D	Upregulated	Upregulated
TC210088_458_39_X2_1	D	D	Upregulated	Upregulated
TC210090_2278_35_S_1	D	D	Upregulated	Upregulated
TC210094_430_41_X2_1	D	D	Upregulated	Upregulated
TC210106_599_35_S_1	D	D	Upregulated	Upregulated
TC210116_277_41_X2_1	D	D	Upregulated	Upregulated
TC210118_470_41_X2_1	D	D	Upregulated	Upregulated
TC210123_747_35_S_1	D	D	Upregulated	Upregulated
TC210127_988_37_S_1	D	D	Upregulated	Upregulated
TC210134_547_39_S_1	D	D	Upregulated	Upregulated
TC210135_1268_35_S_1	D	D	Upregulated	Upregulated
TC210140_886_38_S_1	D	D	Upregulated	Upregulated
TC210156_377_39_S_1	D	D	Upregulated	Upregulated
TC210178_658_35_S_1	D	D	Upregulated	Upregulated
TC210181_169_40_S_1	D	D	Upregulated	Upregulated
TC210183_313_40_S_1	D	D	Upregulated	Upregulated
TC210215_441_38_S_1	D	D	Upregulated	Upregulated
TC210248_474_34_X5_1	D	D	Upregulated	Upregulated
TC210280_1005_35_S_1	D	D	Upregulated	Upregulated
TC210301_571_35_S_1	D	D	Upregulated	Upregulated
TC210307_508_40_X2_1	D	D	Upregulated	Upregulated
TC210320_263_40_S_1	D	D	Upregulated	Upregulated
TC210324_1584_36_S_1	D	D	Upregulated	Upregulated
TC210344_128_40_S_1	D	D	Upregulated	Upregulated
TC210349_673_38_S_1	D	D	Upregulated	Upregulated
TC210351_541_35_S_1	D	D	Upregulated	Upregulated
TC210383_511_35_S_1	D	D	Upregulated	Upregulated
TC210389_786_35_S_1	D	D	Upregulated	Upregulated
TC210405_587_35_S_1	D	D	Upregulated	Upregulated
TC210422_404_35_S_1	D	D	Upregulated	Upregulated
TC210437_1007_35_S_1	D	D	Upregulated	Upregulated
TC210446_417_40_S_1	D	D	Upregulated	Upregulated
TC210450_719_40_S_1	D	D	Upregulated	Upregulated
TC210451_302_41_X3_1	D	D	Upregulated	Upregulated
TC210455_561_40_S_1	D	D	Upregulated	Upregulated
TC210458_1627_40_S_1	D	D	Upregulated	Upregulated
TC210459_18_40_S_1	D	D	Upregulated	Upregulated
TC210479_959_40_S_1	D	D	Upregulated	Upregulated
TC210503_360_41_X2_1	D	D	Upregulated	Upregulated
TC210514_336_40_S_1	D	D	Upregulated	Upregulated
TC210553_763_39_S_1	D	D	Upregulated	Upregulated
TC210560_761_38_S_1	D	D	Upregulated	Upregulated
TC210574_583_35_S_1	D	D	Upregulated	Upregulated
TC210580_754_37_S_1	D	D	Upregulated	Upregulated
TC210585_505_40_S_1	D	D	Upregulated	Upregulated
TC210593_52_35_S_1	D	D	Upregulated	Upregulated
TC210601_684_37_S_1	D	D	Upregulated	Upregulated
TC210629_510_38_S_1	D	D	Upregulated	Upregulated
TC210631_496_40_S_1	D	D	Upregulated	Upregulated
TC210647_832_40_S_1	D	D	Upregulated	Upregulated
TC210657_1115_34_X2_1	D	D	Upregulated	Upregulated
TC210664_537_35_S_1	D	D	Upregulated	Upregulated
TC210666_659_37_S_1	D	D	Upregulated	Upregulated
TC210689_1148_38_S_1	D	D	Upregulated	Upregulated
TC210693_836_40_S_1	D	D	Upregulated	Upregulated
TC210699_437_40_S_1	D	D	Upregulated	Upregulated
TC210718_765_38_S_1	D	D	Upregulated	Upregulated
TC210728_530_40_S_1	D	D	Upregulated	Upregulated
TC210756_531_35_S_1	D	D	Upregulated	Upregulated
TC210768_403_39_S_1	D	D	Upregulated	Upregulated
TC210781_1340_39_X2_1	D	D	Upregulated	Upregulated
TC210817_231_40_S_1	D	D	Upregulated	Upregulated
TC210820_384_40_S_1	D	D	Upregulated	Upregulated
TC210830_428_40_S_1	D	D	Upregulated	Upregulated
TC210831_475_37_S_1	D	D	Upregulated	Upregulated
TC210853_778_35_S_1	D	D	Upregulated	Upregulated
TC210862_605_36_S_1	D	D	Upregulated	Upregulated
TC210863_520_35_S_1	D	D	Upregulated	Upregulated
TC210890_399_40_S_1	D	D	Upregulated	Upregulated
TC210891_1688_35_S_1	D	D	Upregulated	Upregulated
TC210898_203_40_S_1	D	D	Upregulated	Upregulated
TC210903_1067_37_S_1	D	D	Upregulated	Upregulated
TC210923_583_37_S_1	D	D	Upregulated	Upregulated
TC210947_376_36_S_1	D	D	Upregulated	Upregulated
TC210956_314_37_S_1	D	D	Upregulated	Upregulated
TC210969_607_35_S_1	D	D	Upregulated	Upregulated
TC210982_2991_40_S_1	D	D	Upregulated	Upregulated
TC210991_392_36_S_1	D	D	Upregulated	Upregulated
TC211000_730_35_S_1	D	D	Upregulated	Upregulated
TC211019_651_35_X2_1	D	D	Upregulated	Upregulated
TC211035_482_35_X2_1	D	D	Upregulated	Upregulated
TC211037_583_39_S_1	D	D	Upregulated	Upregulated
TC211054_419_36_X2_1	D	D	Upregulated	Upregulated
TC211067_1567_36_S_1	D	D	Upregulated	Upregulated
TC211071_363_35_S_1	D	D	Upregulated	Upregulated
TC211086_1110_35_S_1	D	D	Upregulated	Upregulated
TC211093_468_39_S_1	D	D	Upregulated	Upregulated
TC211094_600_35_S_1	D	D	Upregulated	Upregulated
TC211101_517_40_S_1	D	D	Upregulated	Upregulated
TC211120_858_35_S_1	D	D	Upregulated	Upregulated
TC211125_375_40_S_1	D	D	Upregulated	Upregulated
TC211133_46_40_S_1	D	D	Upregulated	Upregulated
TC211156_792_38_S_1	D	D	Upregulated	Upregulated
TC211168_377_40_S_1	D	D	Upregulated	Upregulated
TC211215_797_38_S_1	D	D	Upregulated	Upregulated
TC211219_1042_40_S_1	D	D	Upregulated	Upregulated
TC211221_414_35_S_1	D	D	Upregulated	Upregulated
TC211227_882_35_S_1	D	D	Upregulated	Upregulated
TC211249_411_41_X2_1	D	D	Upregulated	Upregulated
TC211250_729_38_S_1	D	D	Upregulated	Upregulated
TC211263_10_41_X2_1	D	D	Upregulated	Upregulated
TC211268_864_36_S_1	D	D	Upregulated	Upregulated
TC211269_339_39_S_1	D	D	Upregulated	Upregulated
TC211273_791_35_S_1	D	D	Upregulated	Upregulated
TC211278_137_40_S_1	D	D	Upregulated	Upregulated
TC211294_725_35_S_1	D	D	Upregulated	Upregulated
TC211296_365_39_S_1	D	D	Upregulated	Upregulated
TC211301_478_40_S_1	D	D	Upregulated	Upregulated
TC211316_150_36_S_1	D	D	Upregulated	Upregulated
TC211320_1505_40_S_1	D	D	Upregulated	Upregulated
TC211346_1020_35_S_1	D	D	Upregulated	Upregulated
TC211349_390_37_S_1	D	D	Upregulated	Upregulated
TC211384_259_35_S_1	D	D	Upregulated	Upregulated
TC211389_144_35_S_1	D	D	Upregulated	Upregulated
TC211404_817_35_S_1	D	D	Upregulated	Upregulated
TC211413_346_39_S_1	D	D	Upregulated	Upregulated
TC211418_1040_37_S_1	D	D	Upregulated	Upregulated
TC211431_2656_37_S_1	D	D	Upregulated	Upregulated
TC211474_1202_40_S_1	D	D	Upregulated	Upregulated
TC211475_518_39_S_1	D	D	Upregulated	Upregulated
TC211478_187_34_X4_1	D	D	Upregulated	Upregulated
TC211490_39_36_S_1	D	D	Upregulated	Upregulated
TC211506_535_40_S_1	D	D	Upregulated	Upregulated
TC211510_22_36_S_1	D	D	Upregulated	Upregulated
TC211511_760_38_S_1	D	D	Upregulated	Upregulated
TC211532_1044_35_S_1	D	D	Upregulated	Upregulated
TC211539_793_40_S_1	D	D	Upregulated	Upregulated
TC211555_519_34_X2_1	D	D	Upregulated	Upregulated
TC211564_451_35_S_1	D	D	Upregulated	Upregulated
TC211587_229_35_S_1	D	D	Upregulated	Upregulated
TC211597_462_40_X2_1	D	D	Upregulated	Upregulated
TC211606_677_34_X2_1	D	D	Upregulated	Upregulated
TC211608_48_40_S_1	D	D	Upregulated	Upregulated
TC211615_722_39_S_1	D	D	Upregulated	Upregulated
TC211619_612_40_S_1	D	D	Upregulated	Upregulated
TC211620_825_35_S_1	D	D	Upregulated	Upregulated
TC211673_436_35_S_1	D	D	Upregulated	Upregulated
TC211678_139_39_S_1	D	D	Upregulated	Upregulated
TC211685_867_35_S_1	D	D	Upregulated	Upregulated
TC211705_484_35_S_1	D	D	Upregulated	Upregulated
TC211706_370_35_S_1	D	D	Upregulated	Upregulated
TC211712_1179_35_S_1	D	D	Upregulated	Upregulated
TC211740_733_35_S_1	D	D	Upregulated	Upregulated
TC211742_1200_37_S_1	D	D	Upregulated	Upregulated
TC211748_1858_40_S_1	D	D	Upregulated	Upregulated
TC211778_48_41_S_1	D	D	Upregulated	Upregulated
TC211800_873_40_S_1	D	D	Upregulated	Upregulated
TC211816_749_35_S_1	D	D	Upregulated	Upregulated
TC211822_711_35_S_1	D	D	Upregulated	Upregulated
TC211845_700_35_S_1	D	D	Upregulated	Upregulated
TC211849_1429_35_S_1	D	D	Upregulated	Upregulated
TC211907_743_39_S_1	D	D	Upregulated	Upregulated
TC211915_486_39_S_1	D	D	Upregulated	Upregulated
TC211916_1054_40_S_1	D	D	Upregulated	Upregulated
TC211917_577_37_S_1	D	D	Upregulated	Upregulated
TC211918_459_35_S_1	D	D	Upregulated	Upregulated
TC211937_1297_40_S_1	D	D	Upregulated	Upregulated
TC211950_349_39_S_1	D	D	Upregulated	Upregulated
TC211956_107_34_S_1	D	D	Upregulated	Upregulated
TC211977_957_40_S_1	D	D	Upregulated	Upregulated
TC211980_562_40_S_1	D	D	Upregulated	Upregulated
TC211985_647_39_S_1	D	D	Upregulated	Upregulated
TC212018_442_40_S_1	D	D	Upregulated	Upregulated
TC212032_716_35_S_1	D	D	Upregulated	Upregulated
TC212039_1769_39_S_1	D	D	Upregulated	Upregulated
TC212050_674_40_S_1	D	D	Upregulated	Upregulated
TC212081_597_34_X2_1	D	D	Upregulated	Upregulated
TC212093_754_39_S_1	D	D	Upregulated	Upregulated
TC212100_647_39_S_1	D	D	Upregulated	Upregulated
TC212105_1064_35_S_1	D	D	Upregulated	Upregulated
TC212116_1500_39_S_1	D	D	Upregulated	Upregulated
TC212127_609_35_S_1	D	D	Upregulated	Upregulated
TC212143_729_40_S_1	D	D	Upregulated	Upregulated
TC212166_426_40_S_1	D	D	Upregulated	Upregulated
TC212240_1711_40_S_1	D	D	Upregulated	Upregulated
TC212245_557_40_S_1	D	D	Upregulated	Upregulated
TC212250_129_40_S_1	D	D	Upregulated	Upregulated
TC212259_294_35_S_1	D	D	Upregulated	Upregulated
TC212277_867_37_S_1	D	D	Upregulated	Upregulated
TC212286_611_38_S_1	D	D	Upregulated	Upregulated
TC212290_359_39_X2_1	D	D	Upregulated	Upregulated
TC212308_418_40_S_1	D	D	Upregulated	Upregulated
TC212326_593_35_S_1	D	D	Upregulated	Upregulated
TC212347_13_40_S_1	D	D	Upregulated	Upregulated
TC212348_1020_40_S_1	D	D	Upregulated	Upregulated
TC212369_234_35_S_1	D	D	Upregulated	Upregulated
TC212373_734_40_S_1	D	D	Upregulated	Upregulated
TC212409_508_40_S_1	D	D	Upregulated	Upregulated
TC212420_643_34_X3_1	D	D	Upregulated	Upregulated
TC212431_457_40_S_1	D	D	Upregulated	Upregulated
TC212440_622_40_S_1	D	D	Upregulated	Upregulated
TC212441_1364_40_S_1	D	D	Upregulated	Upregulated
TC212446_411_41_X4_1	D	D	Upregulated	Upregulated
TC212447_328_36_S_1	D	D	Upregulated	Upregulated
TC212458_989_36_S_1	D	D	Upregulated	Upregulated
TC212459_1030_36_S_1	D	D	Upregulated	Upregulated
TC212496_60_36_S_1	D	D	Upregulated	Upregulated
TC212523_868_35_S_1	D	D	Upregulated	Upregulated
TC212552_968_40_S_1	D	D	Upregulated	Upregulated
TC212564_196_40_S_1	D	D	Upregulated	Upregulated
TC212569_543_35_S_1	D	D	Upregulated	Upregulated
TC212581_182_35_S_1	D	D	Upregulated	Upregulated
TC212582_526_39_S_1	D	D	Upregulated	Upregulated
TC212583_387_40_S_1	D	D	Upregulated	Upregulated
TC212585_462_37_S_1	D	D	Upregulated	Upregulated
TC212589_476_35_S_1	D	D	Upregulated	Upregulated
TC212620_229_40_S_1	D	D	Upregulated	Upregulated
TC212624_683_41_X2_1	D	D	Upregulated	Upregulated
TC212632_1368_40_S_1	D	D	Upregulated	Upregulated
TC212637_237_39_S_1	D	D	Upregulated	Upregulated
TC212649_565_35_S_1	D	D	Upregulated	Upregulated
TC212662_647_35_S_1	D	D	Upregulated	Upregulated
TC212666_742_40_S_1	D	D	Upregulated	Upregulated
TC212667_133_34_X2_1	D	D	Upregulated	Upregulated
TC212671_561_35_X2_1	D	D	Upregulated	Upregulated
TC212677_552_34_X2_1	D	D	Upregulated	Upregulated
TC212695_1096_38_S_1	D	D	Upregulated	Upregulated
TC212700_3190_37_S_1	D	D	Upregulated	Upregulated
TC212705_816_40_S_1	D	D	Upregulated	Upregulated
TC212716_565_40_S_1	D	D	Upregulated	Upregulated
TC212740_629_39_S_1	D	D	Upregulated	Upregulated
TC212746_782_40_S_1	D	D	Upregulated	Upregulated
TC212752_429_36_S_1	D	D	Upregulated	Upregulated
TC212756_412_37_S_1	D	D	Upregulated	Upregulated
TC212779_460_35_S_1	D	D	Upregulated	Upregulated
TC212789_154_41_X2_1	D	D	Upregulated	Upregulated
TC212795_860_35_S_1	D	D	Upregulated	Upregulated
TC212809_478_40_S_1	D	D	Upregulated	Upregulated
TC212814_953_35_S_1	D	D	Upregulated	Upregulated
TC212822_311_40_S_1	D	D	Upregulated	Upregulated
TC212825_515_37_S_1	D	D	Upregulated	Upregulated
TC212858_738_40_S_1	D	D	Upregulated	Upregulated
TC212879_490_40_S_1	D	D	Upregulated	Upregulated
TC212881_1167_40_S_1	D	D	Upregulated	Upregulated
TC212893_2103_37_S_1	D	D	Upregulated	Upregulated
TC212907_288_39_S_1	D	D	Upregulated	Upregulated
TC212945_364_37_S_1	D	D	Upregulated	Upregulated
TC212952_735_36_S_1	D	D	Upregulated	Upregulated
TC212967_1114_40_S_1	D	D	Upregulated	Upregulated
TC212974_433_40_S_1	D	D	Upregulated	Upregulated
TC213003_694_38_S_1	D	D	Upregulated	Upregulated
TC213014_561_35_S_1	D	D	Upregulated	Upregulated
TC213031_299_40_S_1	D	D	Upregulated	Upregulated
TC213041_391_39_S_1	D	D	Upregulated	Upregulated
TC213045_83_41_X4_1	D	D	Upregulated	Upregulated
TC213057_813_35_S_1	D	D	Upregulated	Upregulated
TC213076_581_37_S_1	D	D	Upregulated	Upregulated
TC213086_463_40_S_1	D	D	Upregulated	Upregulated
TC213089_304_37_S_1	D	D	Upregulated	Upregulated
TC213100_188_40_S_1	D	D	Upregulated	Upregulated
TC213112_772_41_S_1	D	D	Upregulated	Upregulated
TC213117_674_35_S_1	D	D	Upregulated	Upregulated
TC213128_348_35_S_1	D	D	Upregulated	Upregulated
TC213131_782_37_S_1	D	D	Upregulated	Upregulated
TC213139_180_37_X2_1	D	D	Upregulated	Upregulated
TC213142_359_36_S_1	D	D	Upregulated	Upregulated
TC213157_1202_40_S_1	D	D	Upregulated	Upregulated
TC213160_1629_40_S_1	D	D	Upregulated	Upregulated
TC213170_664_37_S_1	D	D	Upregulated	Upregulated
TC213185_302_40_S_1	D	D	Upregulated	Upregulated
TC213199_756_35_S_1	D	D	Upregulated	Upregulated
TC213207_726_35_S_1	D	D	Upregulated	Upregulated
TC213237_1322_35_S_1	D	D	Upregulated	Upregulated
TC213244_1110_40_S_1	D	D	Upregulated	Upregulated
TC213245_695_35_S_1	D	D	Upregulated	Upregulated
TC213270_537_37_S_1	D	D	Upregulated	Upregulated
TC213279_1245_40_S_1	D	D	Upregulated	Upregulated
TC213305_852_35_S_1	D	D	Upregulated	Upregulated
TC213311_673_40_S_1	D	D	Upregulated	Upregulated
TC213343_300_41_S_1	D	D	Upregulated	Upregulated
TC213353_660_39_S_1	D	D	Upregulated	Upregulated
TC213367_816_40_S_1	D	D	Upregulated	Upregulated
TC213371_598_38_S_1	D	D	Upregulated	Upregulated
TC213374_1078_38_S_1	D	D	Upregulated	Upregulated
TC213376_713_35_S_1	D	D	Upregulated	Upregulated
TC213393_372_40_S_1	D	D	Upregulated	Upregulated
TC213396_541_34_X2_1	D	D	Upregulated	Upregulated
TC213398_851_35_S_1	D	D	Upregulated	Upregulated
TC213416_832_39_S_1	D	D	Upregulated	Upregulated
TC213420_624_36_S_1	D	D	Upregulated	Upregulated
TC213444_1473_35_S_1	D	D	Upregulated	Upregulated
TC213473_941_40_S_1	D	D	Upregulated	Upregulated
TC213481_676_37_S_1	D	D	Upregulated	Upregulated
TC213485_602_35_S_1	D	D	Upregulated	Upregulated
TC213492_565_40_S_1	D	D	Upregulated	Upregulated
TC213500_526_34_X3_1	D	D	Upregulated	Upregulated
TC213516_675_39_S_1	D	D	Upregulated	Upregulated
TC213524_654_35_S_1	D	D	Upregulated	Upregulated
[truncated: 2,379 more rows]
