# Supplementary material for: Structural and functional dissection of differentially expressed tomato WRKY transcripts in host defense response against the vascular wilt pathogen (Fusarium oxysporum f. sp. lycopersici)
Source: PLoS One. 2018 Apr 30;13(4):e0193922. doi: 10.1371/journal.pone.0193922 (PMC5927432; doi:10.1371/journal.pone.0193922)
Supplement: S3 Table — (XLSX) [file pone.0193922.s013.xlsx]

## Sheet: Sheet1
NP000122_1061_40_S_1	Upregulated	Upregulated	D	D
NP000192_534_37_X2_1	Upregulated	Upregulated	D	D
NP000341_408_40_X3_1	Upregulated	Upregulated	D	D
NP000418_30_37_S_1	Upregulated	Upregulated	D	D
NP12919606_526_38_X3_1	Upregulated	Upregulated	D	D
NP280325_354_39_S_1	Upregulated	Upregulated	D	D
NP796451_1558_36_S_1	Upregulated	Upregulated	D	D
NP9287537_831_40_S_1	Upregulated	Upregulated	D	D
TC191365_4468_38_S_1	Upregulated	Upregulated	D	D
TC191368_4354_40_S_1	Upregulated	Upregulated	D	D
TC191375_3600_39_S_1	Upregulated	Upregulated	D	D
TC191381_3343_40_S_1	Upregulated	Upregulated	D	D
TC191384_3318_40_S_1	Upregulated	Upregulated	D	D
TC191388_2961_40_S_1	Upregulated	Upregulated	D	D
TC191395_2243_40_S_1	Upregulated	Upregulated	D	D
TC191397_2806_38_S_1	Upregulated	Upregulated	D	D
TC191400_3226_37_S_1	Upregulated	Upregulated	D	D
TC191403_2610_39_S_1	Upregulated	Upregulated	D	D
TC191405_2347_39_S_1	Upregulated	Upregulated	D	D
TC191413_3291_40_S_1	Upregulated	Upregulated	D	D
TC191414_2647_38_S_1	Upregulated	Upregulated	D	D
TC191416_2111_41_S_1	Upregulated	Upregulated	D	D
TC191419_2810_39_S_1	Upregulated	Upregulated	D	D
TC191421_2247_40_S_1	Upregulated	Upregulated	D	D
TC191428_2695_40_S_1	Upregulated	Upregulated	D	D
TC191432_2130_35_S_1	Upregulated	Upregulated	D	D
TC191441_1807_40_S_1	Upregulated	Upregulated	D	D
TC191442_1940_40_S_1	Upregulated	Upregulated	D	D
TC191443_1901_37_S_1	Upregulated	Upregulated	D	D
TC191451_1769_38_S_1	Upregulated	Upregulated	D	D
TC191459_1679_37_S_1	Upregulated	Upregulated	D	D
TC191463_1875_35_S_1	Upregulated	Upregulated	D	D
TC191465_1725_39_S_1	Upregulated	Upregulated	D	D
TC191466_1732_35_S_1	Upregulated	Upregulated	D	D
TC191477_2232_39_S_1	Upregulated	Upregulated	D	D
TC191491_1557_37_S_1	Upregulated	Upregulated	D	D
TC191492_2001_40_S_1	Upregulated	Upregulated	D	D
TC191508_1420_40_S_1	Upregulated	Upregulated	D	D
TC191517_1385_40_S_1	Upregulated	Upregulated	D	D
TC191520_1388_39_S_1	Upregulated	Upregulated	D	D
TC191527_1243_35_S_1	Upregulated	Upregulated	D	D
TC191528_1361_37_S_1	Upregulated	Upregulated	D	D
TC191532_1318_38_S_1	Upregulated	Upregulated	D	D
TC191539_1558_40_S_1	Upregulated	Upregulated	D	D
TC191545_1234_35_S_1	Upregulated	Upregulated	D	D
TC191551_1499_41_X2_1	Upregulated	Upregulated	D	D
TC191563_1293_39_S_1	Upregulated	Upregulated	D	D
TC191575_1032_40_S_1	Upregulated	Upregulated	D	D
TC191582_1386_38_S_1	Upregulated	Upregulated	D	D
TC191583_951_39_S_1	Upregulated	Upregulated	D	D
TC191584_2413_40_S_1	Upregulated	Upregulated	D	D
TC191592_2431_37_S_1	Upregulated	Upregulated	D	D
TC191593_1352_40_S_1	Upregulated	Upregulated	D	D
TC191604_1283_36_S_1	Upregulated	Upregulated	D	D
TC191609_2285_40_S_1	Upregulated	Upregulated	D	D
TC191616_1815_40_S_1	Upregulated	Upregulated	D	D
TC191621_1016_38_S_1	Upregulated	Upregulated	D	D
TC191628_1274_37_S_1	Upregulated	Upregulated	D	D
TC191631_1108_39_S_1	Upregulated	Upregulated	D	D
TC191632_1615_35_S_1	Upregulated	Upregulated	D	D
TC191635_946_38_S_1	Upregulated	Upregulated	D	D
TC191641_479_37_S_1	Upregulated	Upregulated	D	D
TC191642_72_41_S_1	Upregulated	Upregulated	D	D
TC191648_1227_40_S_1	Upregulated	Upregulated	D	D
TC191652_2130_39_S_1	Upregulated	Upregulated	D	D
TC191655_1611_40_S_1	Upregulated	Upregulated	D	D
TC191657_2024_38_S_1	Upregulated	Upregulated	D	D
TC191662_764_39_S_1	Upregulated	Upregulated	D	D
TC191663_1275_40_S_1	Upregulated	Upregulated	D	D
TC191665_1721_35_S_1	Upregulated	Upregulated	D	D
TC191671_1848_39_S_1	Upregulated	Upregulated	D	D
TC191673_1591_36_S_1	Upregulated	Upregulated	D	D
TC191675_1409_39_S_1	Upregulated	Upregulated	D	D
TC191678_838_40_S_1	Upregulated	Upregulated	D	D
TC191680_1881_37_S_1	Upregulated	Upregulated	D	D
TC191681_2647_40_S_1	Upregulated	Upregulated	D	D
TC191691_564_37_S_1	Upregulated	Upregulated	D	D
TC191697_1137_38_S_1	Upregulated	Upregulated	D	D
TC191700_2090_40_S_1	Upregulated	Upregulated	D	D
TC191702_1021_41_X2_1	Upregulated	Upregulated	D	D
TC191705_790_40_S_1	Upregulated	Upregulated	D	D
TC191711_960_40_X2_1	Upregulated	Upregulated	D	D
TC191713_1039_41_S_1	Upregulated	Upregulated	D	D
TC191715_1422_37_S_1	Upregulated	Upregulated	D	D
TC191716_1154_40_S_1	Upregulated	Upregulated	D	D
TC191717_944_37_S_1	Upregulated	Upregulated	D	D
TC191721_1157_40_S_1	Upregulated	Upregulated	D	D
TC191727_1344_40_S_1	Upregulated	Upregulated	D	D
TC191731_1711_36_S_1	Upregulated	Upregulated	D	D
TC191738_913_34_X2_1	Upregulated	Upregulated	D	D
TC191739_1404_38_S_1	Upregulated	Upregulated	D	D
TC191740_1120_35_S_1	Upregulated	Upregulated	D	D
TC191743_1073_36_S_1	Upregulated	Upregulated	D	D
TC191746_1275_40_X2_1	Upregulated	Upregulated	D	D
TC191750_904_39_X2_1	Upregulated	Upregulated	D	D
TC191752_841_41_X3_1	Upregulated	Upregulated	D	D
TC191757_466_40_S_1	Upregulated	Upregulated	D	D
TC191761_1528_40_S_1	Upregulated	Upregulated	D	D
TC191777_2006_40_S_1	Upregulated	Upregulated	D	D
TC191780_2285_40_S_1	Upregulated	Upregulated	D	D
TC191782_953_40_S_1	Upregulated	Upregulated	D	D
TC191785_1803_40_S_1	Upregulated	Upregulated	D	D
TC191789_579_41_S_1	Upregulated	Upregulated	D	D
TC191791_10_41_S_1	Upregulated	Upregulated	D	D
TC191793_735_41_X3_1	Upregulated	Upregulated	D	D
TC191794_858_40_S_1	Upregulated	Upregulated	D	D
TC191805_847_40_S_1	Upregulated	Upregulated	D	D
TC191806_907_40_S_1	Upregulated	Upregulated	D	D
TC191810_348_40_S_1	Upregulated	Upregulated	D	D
TC191816_1659_37_S_1	Upregulated	Upregulated	D	D
TC191822_1332_40_S_1	Upregulated	Upregulated	D	D
TC191825_2359_39_S_1	Upregulated	Upregulated	D	D
TC191829_2312_40_S_1	Upregulated	Upregulated	D	D
TC191833_2389_40_S_1	Upregulated	Upregulated	D	D
TC191837_1444_37_S_1	Upregulated	Upregulated	D	D
TC191845_1105_38_S_1	Upregulated	Upregulated	D	D
TC191849_1397_39_S_1	Upregulated	Upregulated	D	D
TC191850_1191_36_S_1	Upregulated	Upregulated	D	D
TC191852_1729_35_S_1	Upregulated	Upregulated	D	D
TC191855_1997_38_S_1	Upregulated	Upregulated	D	D
TC191856_1989_38_S_1	Upregulated	Upregulated	D	D
TC191858_1202_40_S_1	Upregulated	Upregulated	D	D
TC191860_1169_37_S_1	Upregulated	Upregulated	D	D
TC191862_1905_39_S_1	Upregulated	Upregulated	D	D
TC191865_1187_40_S_1	Upregulated	Upregulated	D	D
TC191877_2030_41_S_1	Upregulated	Upregulated	D	D
TC191884_2069_40_S_1	Upregulated	Upregulated	D	D
TC191887_2028_38_S_1	Upregulated	Upregulated	D	D
TC191888_1046_39_S_1	Upregulated	Upregulated	D	D
TC191889_1026_40_S_1	Upregulated	Upregulated	D	D
TC191890_1348_37_X3_1	Upregulated	Upregulated	D	D
TC191891_2590_35_S_1	Upregulated	Upregulated	D	D
TC191894_3268_40_S_1	Upregulated	Upregulated	D	D
TC191896_1467_34_S_1	Upregulated	Upregulated	D	D
TC191897_1586_40_S_1	Upregulated	Upregulated	D	D
TC191901_1466_37_S_1	Upregulated	Upregulated	D	D
TC191902_1222_35_S_1	Upregulated	Upregulated	D	D
TC191903_1354_40_S_1	Upregulated	Upregulated	D	D
TC191906_1077_41_X2_1	Upregulated	Upregulated	D	D
TC191907_929_40_S_1	Upregulated	Upregulated	D	D
TC191908_165_38_S_1	Upregulated	Upregulated	D	D
TC191913_1105_36_S_1	Upregulated	Upregulated	D	D
TC191919_478_41_S_1	Upregulated	Upregulated	D	D
TC191921_1271_36_S_1	Upregulated	Upregulated	D	D
TC191922_997_38_S_1	Upregulated	Upregulated	D	D
TC191927_2591_36_S_1	Upregulated	Upregulated	D	D
TC191928_455_41_X2_1	Upregulated	Upregulated	D	D
TC191931_6_37_S_1	Upregulated	Upregulated	D	D
TC191932_1991_35_S_1	Upregulated	Upregulated	D	D
TC191938_1593_39_S_1	Upregulated	Upregulated	D	D
TC191945_325_40_S_1	Upregulated	Upregulated	D	D
TC191948_842_41_X2_1	Upregulated	Upregulated	D	D
TC191953_708_41_S_1	Upregulated	Upregulated	D	D
TC191955_1450_35_X2_1	Upregulated	Upregulated	D	D
TC191959_1739_36_S_1	Upregulated	Upregulated	D	D
TC191962_839_40_S_1	Upregulated	Upregulated	D	D
TC191964_1151_39_S_1	Upregulated	Upregulated	D	D
TC191966_237_36_S_1	Upregulated	Upregulated	D	D
TC191970_968_40_S_1	Upregulated	Upregulated	D	D
TC191974_1106_40_S_1	Upregulated	Upregulated	D	D
TC191977_1313_38_S_1	Upregulated	Upregulated	D	D
TC191982_801_38_S_1	Upregulated	Upregulated	D	D
TC191984_678_39_S_1	Upregulated	Upregulated	D	D
TC191986_1436_35_S_1	Upregulated	Upregulated	D	D
TC191992_1677_38_S_1	Upregulated	Upregulated	D	D
TC191993_1596_39_S_1	Upregulated	Upregulated	D	D
TC191996_1738_36_X2_1	Upregulated	Upregulated	D	D
TC191997_1060_38_S_1	Upregulated	Upregulated	D	D
TC192001_1738_39_S_1	Upregulated	Upregulated	D	D
TC192007_851_39_S_1	Upregulated	Upregulated	D	D
TC192011_1037_36_S_1	Upregulated	Upregulated	D	D
TC192012_1504_40_S_1	Upregulated	Upregulated	D	D
TC192013_1196_38_S_1	Upregulated	Upregulated	D	D
TC192014_1817_39_S_1	Upregulated	Upregulated	D	D
TC192018_1981_40_S_1	Upregulated	Upregulated	D	D
TC192019_932_37_X2_1	Upregulated	Upregulated	D	D
TC192020_2416_39_S_1	Upregulated	Upregulated	D	D
TC192025_1151_39_S_1	Upregulated	Upregulated	D	D
TC192031_1967_39_S_1	Upregulated	Upregulated	D	D
TC192032_1611_40_S_1	Upregulated	Upregulated	D	D
TC192034_2556_34_S_1	Upregulated	Upregulated	D	D
TC192043_591_40_X3_1	Upregulated	Upregulated	D	D
TC192049_1645_40_S_1	Upregulated	Upregulated	D	D
TC192050_1801_35_S_1	Upregulated	Upregulated	D	D
TC192052_581_40_X2_1	Upregulated	Upregulated	D	D
TC192055_1481_40_S_1	Upregulated	Upregulated	D	D
TC192058_1249_40_S_1	Upregulated	Upregulated	D	D
TC192064_1353_37_S_1	Upregulated	Upregulated	D	D
TC192066_1076_40_S_1	Upregulated	Upregulated	D	D
TC192068_1915_40_S_1	Upregulated	Upregulated	D	D
TC192072_759_40_S_1	Upregulated	Upregulated	D	D
TC192080_534_41_X2_1	Upregulated	Upregulated	D	D
TC192084_676_40_S_1	Upregulated	Upregulated	D	D
TC192090_1538_40_S_1	Upregulated	Upregulated	D	D
TC192091_1099_39_S_1	Upregulated	Upregulated	D	D
TC192092_3871_40_S_1	Upregulated	Upregulated	D	D
TC192094_1357_40_S_1	Upregulated	Upregulated	D	D
TC192096_2046_35_S_1	Upregulated	Upregulated	D	D
TC192100_1014_38_S_1	Upregulated	Upregulated	D	D
TC192102_1602_40_S_1	Upregulated	Upregulated	D	D
TC192103_2178_40_S_1	Upregulated	Upregulated	D	D
TC192106_1660_40_S_1	Upregulated	Upregulated	D	D
TC192107_1037_35_S_1	Upregulated	Upregulated	D	D
TC192109_989_40_S_1	Upregulated	Upregulated	D	D
TC192113_1904_40_S_1	Upregulated	Upregulated	D	D
TC192117_1775_35_S_1	Upregulated	Upregulated	D	D
TC192120_1033_36_S_1	Upregulated	Upregulated	D	D
TC192121_1191_37_S_1	Upregulated	Upregulated	D	D
TC192131_2608_40_S_1	Upregulated	Upregulated	D	D
TC192133_2113_39_S_1	Upregulated	Upregulated	D	D
TC192138_218_41_S_1	Upregulated	Upregulated	D	D
TC192139_914_36_S_1	Upregulated	Upregulated	D	D
TC192143_1820_39_S_1	Upregulated	Upregulated	D	D
TC192144_2865_37_S_1	Upregulated	Upregulated	D	D
TC192155_1207_39_S_1	Upregulated	Upregulated	D	D
TC192156_1492_40_S_1	Upregulated	Upregulated	D	D
TC192161_835_40_S_1	Upregulated	Upregulated	D	D
TC192162_885_37_X2_1	Upregulated	Upregulated	D	D
TC192164_1801_40_S_1	Upregulated	Upregulated	D	D
TC192165_1336_35_S_1	Upregulated	Upregulated	D	D
TC192173_172_40_S_1	Upregulated	Upregulated	D	D
TC192174_1281_40_S_1	Upregulated	Upregulated	D	D
TC192176_1655_39_S_1	Upregulated	Upregulated	D	D
TC192177_1455_39_X2_1	Upregulated	Upregulated	D	D
TC192183_2126_39_S_1	Upregulated	Upregulated	D	D
TC192187_1125_40_S_1	Upregulated	Upregulated	D	D
TC192190_1544_34_X2_1	Upregulated	Upregulated	D	D
TC192191_1885_40_S_1	Upregulated	Upregulated	D	D
TC192192_1223_40_S_1	Upregulated	Upregulated	D	D
TC192194_804_40_S_1	Upregulated	Upregulated	D	D
TC192196_1934_35_S_1	Upregulated	Upregulated	D	D
TC192197_851_34_X2_1	Upregulated	Upregulated	D	D
TC192199_1946_40_S_1	Upregulated	Upregulated	D	D
TC192206_2330_38_S_1	Upregulated	Upregulated	D	D
TC192208_1696_38_S_1	Upregulated	Upregulated	D	D
TC192209_1666_40_S_1	Upregulated	Upregulated	D	D
TC192213_889_40_S_1	Upregulated	Upregulated	D	D
TC192214_1250_35_S_1	Upregulated	Upregulated	D	D
TC192228_712_36_S_1	Upregulated	Upregulated	D	D
TC192231_251_39_S_1	Upregulated	Upregulated	D	D
TC192232_1702_39_S_1	Upregulated	Upregulated	D	D
TC192234_1274_37_S_1	Upregulated	Upregulated	D	D
TC192238_1646_35_S_1	Upregulated	Upregulated	D	D
TC192240_1908_40_S_1	Upregulated	Upregulated	D	D
TC192249_1518_40_S_1	Upregulated	Upregulated	D	D
TC192250_168_35_S_1	Upregulated	Upregulated	D	D
TC192251_2783_35_S_1	Upregulated	Upregulated	D	D
TC192258_914_39_X2_1	Upregulated	Upregulated	D	D
TC192260_1438_37_S_1	Upregulated	Upregulated	D	D
TC192262_1445_40_S_1	Upregulated	Upregulated	D	D
TC192264_1874_40_S_1	Upregulated	Upregulated	D	D
TC192265_1612_36_S_1	Upregulated	Upregulated	D	D
TC192275_1234_39_S_1	Upregulated	Upregulated	D	D
TC192281_137_40_S_1	Upregulated	Upregulated	D	D
TC192287_1672_34_S_1	Upregulated	Upregulated	D	D
TC192288_996_39_S_1	Upregulated	Upregulated	D	D
TC192295_919_40_S_1	Upregulated	Upregulated	D	D
TC192298_1017_34_X2_1	Upregulated	Upregulated	D	D
TC192310_1096_40_S_1	Upregulated	Upregulated	D	D
TC192313_1472_37_S_1	Upregulated	Upregulated	D	D
TC192318_939_35_S_1	Upregulated	Upregulated	D	D
TC192319_1038_38_X2_1	Upregulated	Upregulated	D	D
TC192327_3126_39_S_1	Upregulated	Upregulated	D	D
TC192328_892_41_X2_1	Upregulated	Upregulated	D	D
TC192329_1103_39_S_1	Upregulated	Upregulated	D	D
TC192338_1147_35_S_1	Upregulated	Upregulated	D	D
TC192343_2526_38_S_1	Upregulated	Upregulated	D	D
TC192352_1584_40_S_1	Upregulated	Upregulated	D	D
TC192356_4850_38_S_1	Upregulated	Upregulated	D	D
TC192362_1132_36_S_1	Upregulated	Upregulated	D	D
TC192366_984_40_S_1	Upregulated	Upregulated	D	D
TC192367_1323_38_S_1	Upregulated	Upregulated	D	D
TC192376_769_35_S_1	Upregulated	Upregulated	D	D
TC192377_64_41_S_1	Upregulated	Upregulated	D	D
TC192379_750_38_X2_1	Upregulated	Upregulated	D	D
TC192381_1118_37_S_1	Upregulated	Upregulated	D	D
TC192387_1317_40_S_1	Upregulated	Upregulated	D	D
TC192391_1278_38_S_1	Upregulated	Upregulated	D	D
TC192399_1021_41_X2_1	Upregulated	Upregulated	D	D
TC192401_1902_40_S_1	Upregulated	Upregulated	D	D
TC192403_1183_34_S_1	Upregulated	Upregulated	D	D
TC192406_914_35_S_1	Upregulated	Upregulated	D	D
TC192407_1114_40_S_1	Upregulated	Upregulated	D	D
TC192408_1241_36_S_1	Upregulated	Upregulated	D	D
TC192409_1804_36_S_1	Upregulated	Upregulated	D	D
TC192410_972_40_S_1	Upregulated	Upregulated	D	D
TC192413_106_39_X2_1	Upregulated	Upregulated	D	D
TC192414_1075_38_S_1	Upregulated	Upregulated	D	D
TC192417_1653_38_S_1	Upregulated	Upregulated	D	D
TC192418_1233_40_S_1	Upregulated	Upregulated	D	D
TC192422_988_40_S_1	Upregulated	Upregulated	D	D
TC192430_897_36_S_1	Upregulated	Upregulated	D	D
TC192432_2620_39_S_1	Upregulated	Upregulated	D	D
TC192435_2628_40_S_1	Upregulated	Upregulated	D	D
TC192436_1952_40_S_1	Upregulated	Upregulated	D	D
TC192438_1650_40_S_1	Upregulated	Upregulated	D	D
TC192440_2282_36_S_1	Upregulated	Upregulated	D	D
TC192441_2076_37_S_1	Upregulated	Upregulated	D	D
TC192442_629_37_X2_1	Upregulated	Upregulated	D	D
TC192444_2475_37_S_1	Upregulated	Upregulated	D	D
TC192447_1425_40_S_1	Upregulated	Upregulated	D	D
TC192448_563_38_S_1	Upregulated	Upregulated	D	D
TC192451_1518_35_S_1	Upregulated	Upregulated	D	D
TC192452_2088_40_S_1	Upregulated	Upregulated	D	D
TC192455_1100_40_S_1	Upregulated	Upregulated	D	D
TC192459_1395_40_S_1	Upregulated	Upregulated	D	D
TC192464_2124_35_S_1	Upregulated	Upregulated	D	D
TC192465_2101_40_S_1	Upregulated	Upregulated	D	D
TC192466_884_37_S_1	Upregulated	Upregulated	D	D
TC192468_962_38_X2_1	Upregulated	Upregulated	D	D
TC192472_1124_37_X2_1	Upregulated	Upregulated	D	D
TC192475_2429_40_S_1	Upregulated	Upregulated	D	D
TC192476_123_35_S_1	Upregulated	Upregulated	D	D
TC192479_876_35_S_1	Upregulated	Upregulated	D	D
TC192480_1778_40_S_1	Upregulated	Upregulated	D	D
TC192482_650_40_S_1	Upregulated	Upregulated	D	D
TC192484_155_39_S_1	Upregulated	Upregulated	D	D
TC192486_1709_36_S_1	Upregulated	Upregulated	D	D
TC192488_1019_40_S_1	Upregulated	Upregulated	D	D
TC192490_555_40_S_1	Upregulated	Upregulated	D	D
TC192491_923_34_X2_1	Upregulated	Upregulated	D	D
TC192493_1334_35_S_1	Upregulated	Upregulated	D	D
TC192496_926_40_X2_1	Upregulated	Upregulated	D	D
TC192497_1749_36_S_1	Upregulated	Upregulated	D	D
TC192499_1102_40_S_1	Upregulated	Upregulated	D	D
TC192503_1784_35_S_1	Upregulated	Upregulated	D	D
TC192507_785_37_S_1	Upregulated	Upregulated	D	D
TC192511_1294_38_S_1	Upregulated	Upregulated	D	D
TC192513_1196_39_S_1	Upregulated	Upregulated	D	D
TC192515_2076_40_S_1	Upregulated	Upregulated	D	D
TC192516_588_34_S_1	Upregulated	Upregulated	D	D
TC192522_1025_34_X2_1	Upregulated	Upregulated	D	D
TC192530_1261_37_S_1	Upregulated	Upregulated	D	D
TC192532_868_40_S_1	Upregulated	Upregulated	D	D
TC192535_676_40_S_1	Upregulated	Upregulated	D	D
TC192536_2696_37_S_1	Upregulated	Upregulated	D	D
TC192540_1404_38_S_1	Upregulated	Upregulated	D	D
TC192547_1016_41_X2_1	Upregulated	Upregulated	D	D
TC192553_1345_40_S_1	Upregulated	Upregulated	D	D
TC192568_873_39_X2_1	Upregulated	Upregulated	D	D
TC192569_2001_40_S_1	Upregulated	Upregulated	D	D
TC192570_1026_41_X4_1	Upregulated	Upregulated	D	D
TC192572_1768_40_S_1	Upregulated	Upregulated	D	D
TC192575_2179_37_S_1	Upregulated	Upregulated	D	D
TC192589_1252_39_S_1	Upregulated	Upregulated	D	D
TC192598_970_40_S_1	Upregulated	Upregulated	D	D
TC192603_1951_35_S_1	Upregulated	Upregulated	D	D
TC192614_1112_35_S_1	Upregulated	Upregulated	D	D
TC192617_753_40_S_1	Upregulated	Upregulated	D	D
TC192618_1134_35_S_1	Upregulated	Upregulated	D	D
TC192623_1419_40_S_1	Upregulated	Upregulated	D	D
TC192624_1623_40_S_1	Upregulated	Upregulated	D	D
TC192627_967_35_S_1	Upregulated	Upregulated	D	D
TC192628_1699_37_S_1	Upregulated	Upregulated	D	D
TC192632_1886_40_S_1	Upregulated	Upregulated	D	D
TC192637_2248_35_S_1	Upregulated	Upregulated	D	D
TC192641_414_40_S_1	Upregulated	Upregulated	D	D
TC192646_1221_35_S_1	Upregulated	Upregulated	D	D
TC192651_1432_38_S_1	Upregulated	Upregulated	D	D
TC192659_136_35_S_1	Upregulated	Upregulated	D	D
TC192665_800_39_S_1	Upregulated	Upregulated	D	D
TC192666_863_39_S_1	Upregulated	Upregulated	D	D
TC192677_24_39_X2_1	Upregulated	Upregulated	D	D
TC192679_1540_40_S_1	Upregulated	Upregulated	D	D
TC192680_169_40_S_1	Upregulated	Upregulated	D	D
TC192686_724_40_S_1	Upregulated	Upregulated	D	D
TC192687_235_34_S_1	Upregulated	Upregulated	D	D
TC192690_1110_38_S_1	Upregulated	Upregulated	D	D
TC192692_2237_36_S_1	Upregulated	Upregulated	D	D
TC192693_1839_35_S_1	Upregulated	Upregulated	D	D
TC192695_711_36_X2_1	Upregulated	Upregulated	D	D
TC192701_2106_38_S_1	Upregulated	Upregulated	D	D
TC192703_1158_40_S_1	Upregulated	Upregulated	D	D
TC192704_1461_40_S_1	Upregulated	Upregulated	D	D
TC192705_1171_35_S_1	Upregulated	Upregulated	D	D
TC192710_632_37_X2_1	Upregulated	Upregulated	D	D
TC192712_724_41_X2_1	Upregulated	Upregulated	D	D
TC192713_876_41_S_1	Upregulated	Upregulated	D	D
TC192714_749_39_S_1	Upregulated	Upregulated	D	D
TC192715_1033_38_S_1	Upregulated	Upregulated	D	D
TC192720_1236_41_X2_1	Upregulated	Upregulated	D	D
TC192721_889_40_S_1	Upregulated	Upregulated	D	D
TC192725_40_36_S_1	Upregulated	Upregulated	D	D
TC192728_1433_38_S_1	Upregulated	Upregulated	D	D
TC192729_873_39_S_1	Upregulated	Upregulated	D	D
TC192739_1095_39_S_1	Upregulated	Upregulated	D	D
TC192741_893_41_X2_1	Upregulated	Upregulated	D	D
TC192751_618_37_S_1	Upregulated	Upregulated	D	D
TC192754_1496_40_S_1	Upregulated	Upregulated	D	D
TC192755_1396_40_S_1	Upregulated	Upregulated	D	D
TC192763_241_40_S_1	Upregulated	Upregulated	D	D
TC192766_824_40_S_1	Upregulated	Upregulated	D	D
TC192770_520_41_X3_1	Upregulated	Upregulated	D	D
TC192771_706_40_S_1	Upregulated	Upregulated	D	D
TC192778_774_40_S_1	Upregulated	Upregulated	D	D
TC192784_711_38_S_1	Upregulated	Upregulated	D	D
TC192787_794_40_S_1	Upregulated	Upregulated	D	D
TC192791_810_38_S_1	Upregulated	Upregulated	D	D
TC192797_788_38_X2_1	Upregulated	Upregulated	D	D
TC192798_1999_39_S_1	Upregulated	Upregulated	D	D
TC192799_956_38_S_1	Upregulated	Upregulated	D	D
TC192802_1110_40_S_1	Upregulated	Upregulated	D	D
TC192804_758_35_S_1	Upregulated	Upregulated	D	D
TC192805_765_40_S_1	Upregulated	Upregulated	D	D
TC192814_1813_37_S_1	Upregulated	Upregulated	D	D
TC192819_1189_37_S_1	Upregulated	Upregulated	D	D
TC192834_768_35_S_1	Upregulated	Upregulated	D	D
TC192837_1188_40_S_1	Upregulated	Upregulated	D	D
TC192839_830_40_S_1	Upregulated	Upregulated	D	D
TC192841_918_39_S_1	Upregulated	Upregulated	D	D
TC192848_1762_40_S_1	Upregulated	Upregulated	D	D
TC192850_862_40_S_1	Upregulated	Upregulated	D	D
TC192852_1215_40_S_1	Upregulated	Upregulated	D	D
TC192855_2458_38_S_1	Upregulated	Upregulated	D	D
TC192866_1574_38_S_1	Upregulated	Upregulated	D	D
TC192881_821_41_X2_1	Upregulated	Upregulated	D	D
TC192885_874_36_S_1	Upregulated	Upregulated	D	D
TC192889_2091_35_S_1	Upregulated	Upregulated	D	D
TC192892_1242_37_S_1	Upregulated	Upregulated	D	D
TC192899_455_41_X2_1	Upregulated	Upregulated	D	D
TC192901_1659_38_S_1	Upregulated	Upregulated	D	D
TC192902_916_41_X2_1	Upregulated	Upregulated	D	D
TC192903_1899_39_S_1	Upregulated	Upregulated	D	D
TC192905_933_40_S_1	Upregulated	Upregulated	D	D
TC192911_573_41_X2_1	Upregulated	Upregulated	D	D
TC192915_879_35_S_1	Upregulated	Upregulated	D	D
TC192920_989_40_S_1	Upregulated	Upregulated	D	D
TC192924_1493_38_S_1	Upregulated	Upregulated	D	D
TC192925_709_37_X3_1	Upregulated	Upregulated	D	D
TC192926_981_34_X2_1	Upregulated	Upregulated	D	D
TC192927_1205_38_S_1	Upregulated	Upregulated	D	D
TC192928_793_40_S_1	Upregulated	Upregulated	D	D
TC192930_2080_40_S_1	Upregulated	Upregulated	D	D
TC192931_1546_40_S_1	Upregulated	Upregulated	D	D
TC192939_680_39_X2_1	Upregulated	Upregulated	D	D
TC192940_654_40_S_1	Upregulated	Upregulated	D	D
TC192949_863_38_S_1	Upregulated	Upregulated	D	D
TC192955_969_40_S_1	Upregulated	Upregulated	D	D
TC192957_680_39_X2_1	Upregulated	Upregulated	D	D
TC192960_1891_40_S_1	Upregulated	Upregulated	D	D
TC192964_1149_35_S_1	Upregulated	Upregulated	D	D
TC192966_886_38_S_1	Upregulated	Upregulated	D	D
TC192969_1643_40_S_1	Upregulated	Upregulated	D	D
TC192973_1542_39_S_1	Upregulated	Upregulated	D	D
TC192976_776_36_S_1	Upregulated	Upregulated	D	D
TC192985_573_41_S_1	Upregulated	Upregulated	D	D
TC192986_995_39_S_1	Upregulated	Upregulated	D	D
TC193001_1173_40_S_1	Upregulated	Upregulated	D	D
TC193007_744_38_X3_1	Upregulated	Upregulated	D	D
TC193017_758_37_X2_1	Upregulated	Upregulated	D	D
TC193021_1346_34_S_1	Upregulated	Upregulated	D	D
TC193022_913_34_X2_1	Upregulated	Upregulated	D	D
TC193023_1974_38_S_1	Upregulated	Upregulated	D	D
TC193027_1358_37_S_1	Upregulated	Upregulated	D	D
TC193033_1179_40_S_1	Upregulated	Upregulated	D	D
TC193039_837_40_S_1	Upregulated	Upregulated	D	D
TC193045_1869_36_S_1	Upregulated	Upregulated	D	D
TC193047_910_40_X2_1	Upregulated	Upregulated	D	D
TC193052_2817_40_S_1	Upregulated	Upregulated	D	D
TC193054_1040_40_S_1	Upregulated	Upregulated	D	D
TC193062_937_40_S_1	Upregulated	Upregulated	D	D
TC193064_1560_36_S_1	Upregulated	Upregulated	D	D
TC193066_1990_40_S_1	Upregulated	Upregulated	D	D
TC193076_1142_40_S_1	Upregulated	Upregulated	D	D
TC193081_1104_38_S_1	Upregulated	Upregulated	D	D
TC193084_1066_40_S_1	Upregulated	Upregulated	D	D
TC193085_2084_40_S_1	Upregulated	Upregulated	D	D
TC193091_3060_35_S_1	Upregulated	Upregulated	D	D
TC193092_1632_40_S_1	Upregulated	Upregulated	D	D
TC193095_643_39_S_1	Upregulated	Upregulated	D	D
TC193097_2277_40_S_1	Upregulated	Upregulated	D	D
TC193101_1865_40_S_1	Upregulated	Upregulated	D	D
TC193102_1022_38_S_1	Upregulated	Upregulated	D	D
TC193106_1149_40_S_1	Upregulated	Upregulated	D	D
TC193109_791_37_S_1	Upregulated	Upregulated	D	D
TC193111_966_35_S_1	Upregulated	Upregulated	D	D
TC193112_2437_39_S_1	Upregulated	Upregulated	D	D
TC193119_1596_40_S_1	Upregulated	Upregulated	D	D
TC193120_783_40_S_1	Upregulated	Upregulated	D	D
TC193123_800_36_S_1	Upregulated	Upregulated	D	D
TC193135_788_35_S_1	Upregulated	Upregulated	D	D
TC193136_2034_40_S_1	Upregulated	Upregulated	D	D
TC193140_1314_35_S_1	Upregulated	Upregulated	D	D
TC193141_972_38_S_1	Upregulated	Upregulated	D	D
TC193147_1583_40_S_1	Upregulated	Upregulated	D	D
TC193152_966_39_S_1	Upregulated	Upregulated	D	D
TC193154_818_36_S_1	Upregulated	Upregulated	D	D
TC193157_766_34_X2_1	Upregulated	Upregulated	D	D
TC193159_760_40_S_1	Upregulated	Upregulated	D	D
TC193169_1737_40_S_1	Upregulated	Upregulated	D	D
TC193170_812_40_S_1	Upregulated	Upregulated	D	D
TC193171_797_35_S_1	Upregulated	Upregulated	D	D
TC193175_1237_41_X2_1	Upregulated	Upregulated	D	D
TC193176_701_40_S_1	Upregulated	Upregulated	D	D
TC193178_1137_35_S_1	Upregulated	Upregulated	D	D
TC193187_1052_39_S_1	Upregulated	Upregulated	D	D
TC193190_345_34_X3_1	Upregulated	Upregulated	D	D
TC193192_66_41_X2_1	Upregulated	Upregulated	D	D
TC193199_1206_40_X2_1	Upregulated	Upregulated	D	D
TC193202_1832_38_S_1	Upregulated	Upregulated	D	D
TC193203_333_35_S_1	Upregulated	Upregulated	D	D
TC193204_1660_38_S_1	Upregulated	Upregulated	D	D
TC193210_573_37_X3_1	Upregulated	Upregulated	D	D
TC193212_1031_40_S_1	Upregulated	Upregulated	D	D
TC193234_1395_36_S_1	Upregulated	Upregulated	D	D
TC193236_1834_38_S_1	Upregulated	Upregulated	D	D
TC193238_534_38_S_1	Upregulated	Upregulated	D	D
TC193240_1419_38_X2_1	Upregulated	Upregulated	D	D
TC193243_958_37_S_1	Upregulated	Upregulated	D	D
TC193245_1090_38_S_1	Upregulated	Upregulated	D	D
TC193249_1639_40_S_1	Upregulated	Upregulated	D	D
TC193253_680_40_S_1	Upregulated	Upregulated	D	D
TC193263_671_40_S_1	Upregulated	Upregulated	D	D
TC193273_1715_39_S_1	Upregulated	Upregulated	D	D
TC193278_134_41_S_1	Upregulated	Upregulated	D	D
TC193279_409_34_X2_1	Upregulated	Upregulated	D	D
TC193280_1014_40_S_1	Upregulated	Upregulated	D	D
TC193283_737_36_S_1	Upregulated	Upregulated	D	D
TC193284_425_40_S_1	Upregulated	Upregulated	D	D
TC193287_1355_37_S_1	Upregulated	Upregulated	D	D
TC193302_742_34_X2_1	Upregulated	Upregulated	D	D
TC193304_1934_40_S_1	Upregulated	Upregulated	D	D
TC193310_253_34_X5_1	Upregulated	Upregulated	D	D
TC193321_638_41_X2_1	Upregulated	Upregulated	D	D
TC193328_673_41_X2_1	Upregulated	Upregulated	D	D
TC193332_1135_38_S_1	Upregulated	Upregulated	D	D
TC193336_796_40_S_1	Upregulated	Upregulated	D	D
TC193342_1142_40_S_1	Upregulated	Upregulated	D	D
TC193343_890_36_S_1	Upregulated	Upregulated	D	D
TC193355_730_37_S_1	Upregulated	Upregulated	D	D
TC193356_2010_37_S_1	Upregulated	Upregulated	D	D
TC193358_1743_36_S_1	Upregulated	Upregulated	D	D
TC193362_849_38_S_1	Upregulated	Upregulated	D	D
TC193368_811_40_S_1	Upregulated	Upregulated	D	D
TC193369_913_34_X2_1	Upregulated	Upregulated	D	D
TC193373_1081_35_S_1	Upregulated	Upregulated	D	D
TC193385_993_40_S_1	Upregulated	Upregulated	D	D
TC193387_1676_40_S_1	Upregulated	Upregulated	D	D
TC193388_598_36_S_1	Upregulated	Upregulated	D	D
TC193409_748_35_S_1	Upregulated	Upregulated	D	D
TC193423_730_37_S_1	Upregulated	Upregulated	D	D
TC193425_1667_39_S_1	Upregulated	Upregulated	D	D
TC193431_1758_39_S_1	Upregulated	Upregulated	D	D
TC193432_773_35_S_1	Upregulated	Upregulated	D	D
TC193433_1003_40_S_1	Upregulated	Upregulated	D	D
TC193436_1041_40_S_1	Upregulated	Upregulated	D	D
TC193440_2599_39_S_1	Upregulated	Upregulated	D	D
TC193442_803_39_S_1	Upregulated	Upregulated	D	D
TC193454_2342_37_S_1	Upregulated	Upregulated	D	D
TC193457_1912_37_S_1	Upregulated	Upregulated	D	D
TC193459_949_39_S_1	Upregulated	Upregulated	D	D
TC193460_622_39_S_1	Upregulated	Upregulated	D	D
TC193465_1022_39_S_1	Upregulated	Upregulated	D	D
TC193466_1030_39_S_1	Upregulated	Upregulated	D	D
TC193467_748_39_S_1	Upregulated	Upregulated	D	D
TC193473_930_40_S_1	Upregulated	Upregulated	D	D
TC193479_2036_38_S_1	Upregulated	Upregulated	D	D
TC193487_553_37_S_1	Upregulated	Upregulated	D	D
TC193490_1341_40_S_1	Upregulated	Upregulated	D	D
TC193498_749_39_S_1	Upregulated	Upregulated	D	D
TC193501_780_37_S_1	Upregulated	Upregulated	D	D
TC193510_1814_39_S_1	Upregulated	Upregulated	D	D
TC193514_870_38_S_1	Upregulated	Upregulated	D	D
TC193518_1452_37_X2_1	Upregulated	Upregulated	D	D
TC193536_1815_35_S_1	Upregulated	Upregulated	D	D
TC193539_754_40_S_1	Upregulated	Upregulated	D	D
TC193540_729_35_S_1	Upregulated	Upregulated	D	D
TC193541_615_41_X2_1	Upregulated	Upregulated	D	D
TC193552_698_40_S_1	Upregulated	Upregulated	D	D
TC193554_976_40_S_1	Upregulated	Upregulated	D	D
TC193561_1709_35_S_1	Upregulated	Upregulated	D	D
TC193566_1647_38_S_1	Upregulated	Upregulated	D	D
TC193580_1201_36_S_1	Upregulated	Upregulated	D	D
TC193583_699_40_S_1	Upregulated	Upregulated	D	D
TC193587_965_39_S_1	Upregulated	Upregulated	D	D
TC193588_795_34_X2_1	Upregulated	Upregulated	D	D
TC193590_955_40_S_1	Upregulated	Upregulated	D	D
TC193594_225_38_S_1	Upregulated	Upregulated	D	D
TC193599_708_37_S_1	Upregulated	Upregulated	D	D
TC193603_1266_35_S_1	Upregulated	Upregulated	D	D
TC193610_612_41_X2_1	Upregulated	Upregulated	D	D
TC193612_1000_40_S_1	Upregulated	Upregulated	D	D
TC193614_1246_35_S_1	Upregulated	Upregulated	D	D
TC193618_681_35_S_1	Upregulated	Upregulated	D	D
TC193619_1533_39_S_1	Upregulated	Upregulated	D	D
TC193621_720_39_S_1	Upregulated	Upregulated	D	D
TC193622_1116_40_S_1	Upregulated	Upregulated	D	D
TC193627_1288_38_S_1	Upregulated	Upregulated	D	D
TC193636_880_37_S_1	Upregulated	Upregulated	D	D
TC193639_1165_40_S_1	Upregulated	Upregulated	D	D
TC193651_801_35_S_1	Upregulated	Upregulated	D	D
TC193658_726_35_S_1	Upregulated	Upregulated	D	D
TC193659_1452_40_S_1	Upregulated	Upregulated	D	D
TC193664_1582_39_S_1	Upregulated	Upregulated	D	D
TC193666_1211_35_S_1	Upregulated	Upregulated	D	D
TC193681_1328_35_S_1	Upregulated	Upregulated	D	D
TC193684_822_40_S_1	Upregulated	Upregulated	D	D
TC193686_1213_40_S_1	Upregulated	Upregulated	D	D
TC193689_879_35_S_1	Upregulated	Upregulated	D	D
TC193690_2132_39_S_1	Upregulated	Upregulated	D	D
TC193702_495_35_S_1	Upregulated	Upregulated	D	D
TC193708_1410_38_S_1	Upregulated	Upregulated	D	D
TC193709_783_35_S_1	Upregulated	Upregulated	D	D
TC193710_1956_35_S_1	Upregulated	Upregulated	D	D
TC193713_1523_39_S_1	Upregulated	Upregulated	D	D
TC193718_62_41_S_1	Upregulated	Upregulated	D	D
TC193722_724_38_S_1	Upregulated	Upregulated	D	D
TC193727_565_34_X5_1	Upregulated	Upregulated	D	D
TC193729_1191_37_S_1	Upregulated	Upregulated	D	D
TC193742_861_38_S_1	Upregulated	Upregulated	D	D
TC193751_801_35_S_1	Upregulated	Upregulated	D	D
TC193757_705_39_X2_1	Upregulated	Upregulated	D	D
TC193758_1059_40_S_1	Upregulated	Upregulated	D	D
TC193766_2313_40_S_1	Upregulated	Upregulated	D	D
TC193771_1075_37_S_1	Upregulated	Upregulated	D	D
TC193774_749_36_S_1	Upregulated	Upregulated	D	D
TC193779_769_40_S_1	Upregulated	Upregulated	D	D
TC193782_15_34_S_1	Upregulated	Upregulated	D	D
TC193790_916_39_S_1	Upregulated	Upregulated	D	D
TC193791_832_36_S_1	Upregulated	Upregulated	D	D
TC193792_675_36_S_1	Upregulated	Upregulated	D	D
TC193801_625_40_X2_1	Upregulated	Upregulated	D	D
TC193805_542_39_S_1	Upregulated	Upregulated	D	D
TC193814_21_35_X2_1	Upregulated	Upregulated	D	D
TC193825_794_37_S_1	Upregulated	Upregulated	D	D
TC193843_1431_35_S_1	Upregulated	Upregulated	D	D
TC193850_2553_36_S_1	Upregulated	Upregulated	D	D
TC193851_1315_36_S_1	Upregulated	Upregulated	D	D
TC193855_980_37_X3_1	Upregulated	Upregulated	D	D
TC193856_1172_38_X2_1	Upregulated	Upregulated	D	D
TC193860_441_36_X2_1	Upregulated	Upregulated	D	D
TC193872_1615_40_S_1	Upregulated	Upregulated	D	D
TC193875_1819_40_S_1	Upregulated	Upregulated	D	D
TC193880_427_39_X2_1	Upregulated	Upregulated	D	D
TC193881_607_39_X2_1	Upregulated	Upregulated	D	D
TC193884_1239_35_S_1	Upregulated	Upregulated	D	D
TC193888_791_40_S_1	Upregulated	Upregulated	D	D
TC193890_614_40_S_1	Upregulated	Upregulated	D	D
TC193893_727_35_S_1	Upregulated	Upregulated	D	D
TC193897_547_40_S_1	Upregulated	Upregulated	D	D
TC193898_2471_40_S_1	Upregulated	Upregulated	D	D
TC193904_1380_37_S_1	Upregulated	Upregulated	D	D
TC193908_1506_40_S_1	Upregulated	Upregulated	D	D
TC193909_593_36_X2_1	Upregulated	Upregulated	D	D
TC193916_829_38_S_1	Upregulated	Upregulated	D	D
TC193921_971_35_S_1	Upregulated	Upregulated	D	D
TC193923_503_40_S_1	Upregulated	Upregulated	D	D
TC193926_855_36_S_1	Upregulated	Upregulated	D	D
TC193927_712_37_S_1	Upregulated	Upregulated	D	D
TC193935_616_41_X2_1	Upregulated	Upregulated	D	D
TC193946_774_39_S_1	Upregulated	Upregulated	D	D
TC193949_726_40_S_1	Upregulated	Upregulated	D	D
TC193951_836_35_S_1	Upregulated	Upregulated	D	D
TC193954_1398_40_S_1	Upregulated	Upregulated	D	D
TC193971_1783_40_S_1	Upregulated	Upregulated	D	D
TC193976_2269_38_S_1	Upregulated	Upregulated	D	D
TC193978_1116_40_S_1	Upregulated	Upregulated	D	D
TC193979_1794_41_X2_1	Upregulated	Upregulated	D	D
TC193980_716_39_S_1	Upregulated	Upregulated	D	D
TC193982_958_36_S_1	Upregulated	Upregulated	D	D
TC193985_1910_36_S_1	Upregulated	Upregulated	D	D
TC193987_862_35_S_1	Upregulated	Upregulated	D	D
TC193996_736_41_X3_1	Upregulated	Upregulated	D	D
TC194002_795_35_S_1	Upregulated	Upregulated	D	D
TC194017_977_37_S_1	Upregulated	Upregulated	D	D
TC194020_736_37_S_1	Upregulated	Upregulated	D	D
TC194023_734_40_S_1	Upregulated	Upregulated	D	D
TC194025_687_35_S_1	Upregulated	Upregulated	D	D
TC194026_780_39_S_1	Upregulated	Upregulated	D	D
TC194028_845_40_S_1	Upregulated	Upregulated	D	D
TC194035_739_38_S_1	Upregulated	Upregulated	D	D
TC194037_1015_40_S_1	Upregulated	Upregulated	D	D
TC194044_1134_40_S_1	Upregulated	Upregulated	D	D
TC194047_702_41_X2_1	Upregulated	Upregulated	D	D
TC194048_491_39_S_1	Upregulated	Upregulated	D	D
TC194052_910_40_S_1	Upregulated	Upregulated	D	D
TC194053_2086_40_S_1	Upregulated	Upregulated	D	D
TC194054_1213_39_S_1	Upregulated	Upregulated	D	D
TC194062_1033_40_S_1	Upregulated	Upregulated	D	D
TC194064_672_40_S_1	Upregulated	Upregulated	D	D
TC194074_1607_38_S_1	Upregulated	Upregulated	D	D
TC194085_1748_35_S_1	Upregulated	Upregulated	D	D
TC194086_881_37_S_1	Upregulated	Upregulated	D	D
TC194097_1330_36_S_1	Upregulated	Upregulated	D	D
TC194103_784_40_S_1	Upregulated	Upregulated	D	D
TC194104_738_38_S_1	Upregulated	Upregulated	D	D
TC194106_751_35_S_1	Upregulated	Upregulated	D	D
TC194107_755_38_X2_1	Upregulated	Upregulated	D	D
TC194109_1007_39_S_1	Upregulated	Upregulated	D	D
TC194112_1129_40_S_1	Upregulated	Upregulated	D	D
TC194113_2039_35_S_1	Upregulated	Upregulated	D	D
TC194114_2029_39_S_1	Upregulated	Upregulated	D	D
TC194118_651_40_S_1	Upregulated	Upregulated	D	D
TC194124_1071_39_S_1	Upregulated	Upregulated	D	D
TC194125_684_36_S_1	Upregulated	Upregulated	D	D
TC194132_1409_38_S_1	Upregulated	Upregulated	D	D
TC194134_1324_39_S_1	Upregulated	Upregulated	D	D
TC194136_1646_39_S_1	Upregulated	Upregulated	D	D
TC194139_2083_38_S_1	Upregulated	Upregulated	D	D
TC194140_776_39_S_1	Upregulated	Upregulated	D	D
TC194149_727_37_S_1	Upregulated	Upregulated	D	D
TC194153_848_40_S_1	Upregulated	Upregulated	D	D
TC194167_666_40_S_1	Upregulated	Upregulated	D	D
TC194169_838_40_S_1	Upregulated	Upregulated	D	D
TC194176_949_40_S_1	Upregulated	Upregulated	D	D
TC194181_1653_36_S_1	Upregulated	Upregulated	D	D
TC194188_858_35_S_1	Upregulated	Upregulated	D	D
TC194191_659_38_X3_1	Upregulated	Upregulated	D	D
TC194193_726_35_S_1	Upregulated	Upregulated	D	D
TC194198_818_35_S_1	Upregulated	Upregulated	D	D
TC194201_693_40_S_1	Upregulated	Upregulated	D	D
TC194202_1546_35_S_1	Upregulated	Upregulated	D	D
TC194205_1410_36_S_1	Upregulated	Upregulated	D	D
TC194207_1820_35_S_1	Upregulated	Upregulated	D	D
TC194211_1165_40_S_1	Upregulated	Upregulated	D	D
TC194212_756_34_X2_1	Upregulated	Upregulated	D	D
TC194218_483_40_S_1	Upregulated	Upregulated	D	D
TC194219_1151_37_S_1	Upregulated	Upregulated	D	D
TC194220_705_36_X2_1	Upregulated	Upregulated	D	D
TC194221_767_35_S_1	Upregulated	Upregulated	D	D
TC194222_430_37_S_1	Upregulated	Upregulated	D	D
TC194226_1649_39_S_1	Upregulated	Upregulated	D	D
TC194228_1546_36_S_1	Upregulated	Upregulated	D	D
TC194230_1722_36_S_1	Upregulated	Upregulated	D	D
TC194232_681_39_S_1	Upregulated	Upregulated	D	D
TC194233_1179_37_S_1	Upregulated	Upregulated	D	D
TC194241_767_40_S_1	Upregulated	Upregulated	D	D
TC194253_968_35_S_1	Upregulated	Upregulated	D	D
TC194254_2013_36_S_1	Upregulated	Upregulated	D	D
TC194256_1403_40_S_1	Upregulated	Upregulated	D	D
TC194260_2068_38_S_1	Upregulated	Upregulated	D	D
TC194264_468_40_S_1	Upregulated	Upregulated	D	D
TC194280_645_40_S_1	Upregulated	Upregulated	D	D
TC194288_283_40_S_1	Upregulated	Upregulated	D	D
TC194291_2546_40_S_1	Upregulated	Upregulated	D	D
TC194292_1883_40_S_1	Upregulated	Upregulated	D	D
TC194310_827_40_S_1	Upregulated	Upregulated	D	D
TC194316_904_35_S_1	Upregulated	Upregulated	D	D
TC194317_703_34_X8_1	Upregulated	Upregulated	D	D
TC194330_727_40_X2_1	Upregulated	Upregulated	D	D
TC194331_2383_35_S_1	Upregulated	Upregulated	D	D
TC194336_1424_36_S_1	Upregulated	Upregulated	D	D
TC194338_1148_37_S_1	Upregulated	Upregulated	D	D
TC194346_353_40_S_1	Upregulated	Upregulated	D	D
TC194356_693_35_S_1	Upregulated	Upregulated	D	D
TC194368_1535_35_S_1	Upregulated	Upregulated	D	D
TC194370_677_41_X2_1	Upregulated	Upregulated	D	D
TC194372_1275_35_S_1	Upregulated	Upregulated	D	D
TC194380_182_36_S_1	Upregulated	Upregulated	D	D
TC194386_618_35_S_1	Upregulated	Upregulated	D	D
TC194394_1118_40_S_1	Upregulated	Upregulated	D	D
TC194413_1731_40_S_1	Upregulated	Upregulated	D	D
TC194416_751_35_X2_1	Upregulated	Upregulated	D	D
TC194432_20_40_S_1	Upregulated	Upregulated	D	D
TC194439_1335_38_S_1	Upregulated	Upregulated	D	D
TC194445_907_40_S_1	Upregulated	Upregulated	D	D
TC194446_939_36_S_1	Upregulated	Upregulated	D	D
TC194452_1124_39_S_1	Upregulated	Upregulated	D	D
TC194454_702_38_S_1	Upregulated	Upregulated	D	D
TC194457_613_38_S_1	Upregulated	Upregulated	D	D
TC194471_123_35_S_1	Upregulated	Upregulated	D	D
TC194475_98_40_S_1	Upregulated	Upregulated	D	D
TC194491_1073_40_S_1	Upregulated	Upregulated	D	D
TC194492_867_37_S_1	Upregulated	Upregulated	D	D
TC194497_653_40_S_1	Upregulated	Upregulated	D	D
TC194503_865_40_S_1	Upregulated	Upregulated	D	D
TC194518_1837_38_S_1	Upregulated	Upregulated	D	D
TC194519_811_35_S_1	Upregulated	Upregulated	D	D
TC194521_330_35_S_1	Upregulated	Upregulated	D	D
TC194524_1802_40_S_1	Upregulated	Upregulated	D	D
TC194525_609_36_S_1	Upregulated	Upregulated	D	D
TC194526_1139_40_S_1	Upregulated	Upregulated	D	D
TC194530_926_39_S_1	Upregulated	Upregulated	D	D
TC194537_613_40_S_1	Upregulated	Upregulated	D	D
TC194540_389_37_S_1	Upregulated	Upregulated	D	D
TC194541_2976_39_S_1	Upregulated	Upregulated	D	D
TC194543_1137_40_S_1	Upregulated	Upregulated	D	D
TC194544_933_36_S_1	Upregulated	Upregulated	D	D
TC194547_820_39_S_1	Upregulated	Upregulated	D	D
TC194551_624_35_S_1	Upregulated	Upregulated	D	D
TC194553_730_36_X2_1	Upregulated	Upregulated	D	D
TC194556_284_35_S_1	Upregulated	Upregulated	D	D
TC194573_2145_40_S_1	Upregulated	Upregulated	D	D
TC194579_708_37_S_1	Upregulated	Upregulated	D	D
TC194584_1854_37_S_1	Upregulated	Upregulated	D	D
TC194585_303_40_S_1	Upregulated	Upregulated	D	D
TC194586_753_35_S_1	Upregulated	Upregulated	D	D
TC194587_1293_35_S_1	Upregulated	Upregulated	D	D
TC194588_1004_36_S_1	Upregulated	Upregulated	D	D
TC194592_656_38_X2_1	Upregulated	Upregulated	D	D
TC194593_26_40_S_1	Upregulated	Upregulated	D	D
TC194597_710_40_S_1	Upregulated	Upregulated	D	D
TC194598_514_36_S_1	Upregulated	Upregulated	D	D
TC194600_899_35_S_1	Upregulated	Upregulated	D	D
TC194603_706_39_S_1	Upregulated	Upregulated	D	D
TC194611_877_40_S_1	Upregulated	Upregulated	D	D
TC194614_2703_38_S_1	Upregulated	Upregulated	D	D
TC194616_1256_39_S_1	Upregulated	Upregulated	D	D
TC194618_478_40_S_1	Upregulated	Upregulated	D	D
TC194630_1092_38_S_1	Upregulated	Upregulated	D	D
TC194632_681_38_S_1	Upregulated	Upregulated	D	D
TC194642_1488_38_S_1	Upregulated	Upregulated	D	D
TC194644_703_35_X3_1	Upregulated	Upregulated	D	D
TC194649_885_39_S_1	Upregulated	Upregulated	D	D
TC194662_900_37_S_1	Upregulated	Upregulated	D	D
TC194669_713_40_S_1	Upregulated	Upregulated	D	D
TC194678_643_34_X2_1	Upregulated	Upregulated	D	D
TC194683_686_34_X2_1	Upregulated	Upregulated	D	D
TC194684_509_40_S_1	Upregulated	Upregulated	D	D
TC194686_710_40_S_1	Upregulated	Upregulated	D	D
TC194688_1089_35_S_1	Upregulated	Upregulated	D	D
TC194691_1141_35_S_1	Upregulated	Upregulated	D	D
TC194694_895_40_S_1	Upregulated	Upregulated	D	D
TC194698_673_36_S_1	Upregulated	Upregulated	D	D
TC194701_1025_35_S_1	Upregulated	Upregulated	D	D
TC194709_1529_39_S_1	Upregulated	Upregulated	D	D
TC194710_563_35_S_1	Upregulated	Upregulated	D	D
TC194711_698_35_S_1	Upregulated	Upregulated	D	D
TC194713_2091_40_S_1	Upregulated	Upregulated	D	D
TC194722_327_40_S_1	Upregulated	Upregulated	D	D
TC194724_559_41_X3_1	Upregulated	Upregulated	D	D
TC194730_730_37_S_1	Upregulated	Upregulated	D	D
TC194741_571_40_S_1	Upregulated	Upregulated	D	D
TC194749_776_39_S_1	Upregulated	Upregulated	D	D
TC194750_687_39_S_1	Upregulated	Upregulated	D	D
TC194752_1354_40_S_1	Upregulated	Upregulated	D	D
TC194753_911_35_S_1	Upregulated	Upregulated	D	D
TC194758_777_40_S_1	Upregulated	Upregulated	D	D
TC194772_315_40_S_1	Upregulated	Upregulated	D	D
TC194786_1380_39_S_1	Upregulated	Upregulated	D	D
TC194792_1448_36_S_1	Upregulated	Upregulated	D	D
TC194796_673_37_S_1	Upregulated	Upregulated	D	D
TC194803_742_40_X2_1	Upregulated	Upregulated	D	D
TC194812_2013_35_S_1	Upregulated	Upregulated	D	D
TC194819_1402_39_S_1	Upregulated	Upregulated	D	D
TC194820_1359_39_S_1	Upregulated	Upregulated	D	D
TC194822_673_35_S_1	Upregulated	Upregulated	D	D
TC194842_974_38_S_1	Upregulated	Upregulated	D	D
TC194843_667_35_S_1	Upregulated	Upregulated	D	D
TC194845_1175_39_S_1	Upregulated	Upregulated	D	D
TC194850_748_35_S_1	Upregulated	Upregulated	D	D
TC194860_1163_39_S_1	Upregulated	Upregulated	D	D
TC194869_711_41_X2_1	Upregulated	Upregulated	D	D
TC194876_664_40_S_1	Upregulated	Upregulated	D	D
TC194881_2539_40_S_1	Upregulated	Upregulated	D	D
TC194894_1067_38_S_1	Upregulated	Upregulated	D	D
TC194896_749_40_S_1	Upregulated	Upregulated	D	D
TC194900_399_40_S_1	Upregulated	Upregulated	D	D
TC194901_622_40_S_1	Upregulated	Upregulated	D	D
TC194902_622_40_S_1	Upregulated	Upregulated	D	D
TC194903_1823_40_S_1	Upregulated	Upregulated	D	D
TC194909_1071_40_S_1	Upregulated	Upregulated	D	D
TC194912_1991_40_S_1	Upregulated	Upregulated	D	D
TC194915_672_35_X3_1	Upregulated	Upregulated	D	D
TC194918_737_40_S_1	Upregulated	Upregulated	D	D
TC194919_638_38_X2_1	Upregulated	Upregulated	D	D
TC194920_1622_40_S_1	Upregulated	Upregulated	D	D
TC194921_823_39_S_1	Upregulated	Upregulated	D	D
TC194922_476_40_S_1	Upregulated	Upregulated	D	D
TC194926_1484_40_S_1	Upregulated	Upregulated	D	D
TC194933_825_40_S_1	Upregulated	Upregulated	D	D
TC194938_852_41_X2_1	Upregulated	Upregulated	D	D
TC194945_764_36_S_1	Upregulated	Upregulated	D	D
TC194955_1668_40_S_1	Upregulated	Upregulated	D	D
TC194956_630_38_S_1	Upregulated	Upregulated	D	D
TC194969_533_41_X2_1	Upregulated	Upregulated	D	D
TC194971_880_35_S_1	Upregulated	Upregulated	D	D
TC194972_683_40_S_1	Upregulated	Upregulated	D	D
TC194980_458_40_S_1	Upregulated	Upregulated	D	D
TC194981_909_37_S_1	Upregulated	Upregulated	D	D
TC194983_122_41_X2_1	Upregulated	Upregulated	D	D
TC194990_1001_35_S_1	Upregulated	Upregulated	D	D
TC194994_746_35_S_1	Upregulated	Upregulated	D	D
TC194998_1426_39_S_1	Upregulated	Upregulated	D	D
TC195006_2013_40_S_1	Upregulated	Upregulated	D	D
TC195014_2638_38_S_1	Upregulated	Upregulated	D	D
TC195019_867_40_S_1	Upregulated	Upregulated	D	D
TC195021_1278_39_S_1	Upregulated	Upregulated	D	D
TC195024_805_36_S_1	Upregulated	Upregulated	D	D
TC195025_958_40_S_1	Upregulated	Upregulated	D	D
TC195030_1251_39_S_1	Upregulated	Upregulated	D	D
TC195033_786_38_S_1	Upregulated	Upregulated	D	D
TC195035_1448_35_S_1	Upregulated	Upregulated	D	D
TC195042_767_34_X2_1	Upregulated	Upregulated	D	D
TC195044_2390_38_S_1	Upregulated	Upregulated	D	D
TC195052_1801_37_S_1	Upregulated	Upregulated	D	D
TC195055_1110_40_S_1	Upregulated	Upregulated	D	D
TC195057_925_35_S_1	Upregulated	Upregulated	D	D
TC195061_1551_39_S_1	Upregulated	Upregulated	D	D
TC195064_1285_40_S_1	Upregulated	Upregulated	D	D
TC195066_872_35_S_1	Upregulated	Upregulated	D	D
TC195067_950_40_S_1	Upregulated	Upregulated	D	D
TC195072_750_40_S_1	Upregulated	Upregulated	D	D
TC195073_718_40_S_1	Upregulated	Upregulated	D	D
TC195079_775_40_S_1	Upregulated	Upregulated	D	D
TC195080_406_40_S_1	Upregulated	Upregulated	D	D
TC195084_2077_39_S_1	Upregulated	Upregulated	D	D
TC195104_1493_41_S_1	Upregulated	Upregulated	D	D
TC195108_52_38_X2_1	Upregulated	Upregulated	D	D
TC195110_804_39_X2_1	Upregulated	Upregulated	D	D
TC195111_48_37_X2_1	Upregulated	Upregulated	D	D
TC195120_685_35_S_1	Upregulated	Upregulated	D	D
TC195134_646_41_X2_1	Upregulated	Upregulated	D	D
TC195135_687_40_S_1	Upregulated	Upregulated	D	D
TC195137_966_35_S_1	Upregulated	Upregulated	D	D
TC195148_870_40_S_1	Upregulated	Upregulated	D	D
TC195149_712_35_S_1	Upregulated	Upregulated	D	D
TC195151_303_34_X2_1	Upregulated	Upregulated	D	D
TC195167_36_40_S_1	Upregulated	Upregulated	D	D
TC195171_1190_40_S_1	Upregulated	Upregulated	D	D
TC195176_662_40_S_1	Upregulated	Upregulated	D	D
TC195181_1814_40_S_1	Upregulated	Upregulated	D	D
TC195187_804_35_X2_1	Upregulated	Upregulated	D	D
TC195189_1391_35_S_1	Upregulated	Upregulated	D	D
TC195190_776_35_X2_1	Upregulated	Upregulated	D	D
TC195208_838_40_S_1	Upregulated	Upregulated	D	D
TC195214_1338_40_S_1	Upregulated	Upregulated	D	D
TC195217_676_40_S_1	Upregulated	Upregulated	D	D
TC195219_1483_35_S_1	Upregulated	Upregulated	D	D
TC195221_1861_38_S_1	Upregulated	Upregulated	D	D
TC195232_1063_35_S_1	Upregulated	Upregulated	D	D
TC195239_1690_39_S_1	Upregulated	Upregulated	D	D
TC195242_799_35_S_1	Upregulated	Upregulated	D	D
TC195243_694_35_S_1	Upregulated	Upregulated	D	D
TC195245_711_34_X2_1	Upregulated	Upregulated	D	D
TC195248_557_35_S_1	Upregulated	Upregulated	D	D
TC195249_615_40_S_1	Upregulated	Upregulated	D	D
TC195250_1176_38_S_1	Upregulated	Upregulated	D	D
TC195258_788_39_X2_1	Upregulated	Upregulated	D	D
TC195259_428_38_S_1	Upregulated	Upregulated	D	D
TC195266_616_35_S_1	Upregulated	Upregulated	D	D
TC195274_803_40_S_1	Upregulated	Upregulated	D	D
TC195277_709_40_S_1	Upregulated	Upregulated	D	D
TC195279_784_35_S_1	Upregulated	Upregulated	D	D
TC195285_1205_37_S_1	Upregulated	Upregulated	D	D
TC195286_195_40_S_1	Upregulated	Upregulated	D	D
TC195293_1334_38_S_1	Upregulated	Upregulated	D	D
TC195297_951_40_S_1	Upregulated	Upregulated	D	D
TC195298_1286_38_S_1	Upregulated	Upregulated	D	D
TC195299_845_34_X2_1	Upregulated	Upregulated	D	D
TC195310_662_37_S_1	Upregulated	Upregulated	D	D
TC195313_3435_40_S_1	Upregulated	Upregulated	D	D
TC195321_651_39_S_1	Upregulated	Upregulated	D	D
TC195338_697_35_S_1	Upregulated	Upregulated	D	D
TC195339_754_34_X2_1	Upregulated	Upregulated	D	D
TC195341_998_35_S_1	Upregulated	Upregulated	D	D
TC195343_1477_40_S_1	Upregulated	Upregulated	D	D
TC195346_1467_38_S_1	Upregulated	Upregulated	D	D
TC195356_1693_37_S_1	Upregulated	Upregulated	D	D
TC195367_682_40_X2_1	Upregulated	Upregulated	D	D
TC195370_665_35_S_1	Upregulated	Upregulated	D	D
TC195371_553_40_S_1	Upregulated	Upregulated	D	D
TC195376_574_41_X2_1	Upregulated	Upregulated	D	D
TC195387_643_35_S_1	Upregulated	Upregulated	D	D
TC195402_1641_35_S_1	Upregulated	Upregulated	D	D
TC195404_2090_37_S_1	Upregulated	Upregulated	D	D
TC195412_687_40_S_1	Upregulated	Upregulated	D	D
TC195416_303_35_S_1	Upregulated	Upregulated	D	D
TC195420_711_35_S_1	Upregulated	Upregulated	D	D
TC195431_855_38_S_1	Upregulated	Upregulated	D	D
TC195441_115_40_S_1	Upregulated	Upregulated	D	D
TC195448_592_35_S_1	Upregulated	Upregulated	D	D
TC195449_962_36_S_1	Upregulated	Upregulated	D	D
TC195454_774_35_S_1	Upregulated	Upregulated	D	D
TC195459_1186_40_S_1	Upregulated	Upregulated	D	D
TC195465_717_40_S_1	Upregulated	Upregulated	D	D
TC195466_857_35_S_1	Upregulated	Upregulated	D	D
TC195471_672_35_S_1	Upregulated	Upregulated	D	D
TC195476_578_40_S_1	Upregulated	Upregulated	D	D
TC195479_521_40_S_1	Upregulated	Upregulated	D	D
TC195483_639_34_X2_1	Upregulated	Upregulated	D	D
TC195485_1270_39_S_1	Upregulated	Upregulated	D	D
TC195490_1863_40_S_1	Upregulated	Upregulated	D	D
TC195491_623_39_X2_1	Upregulated	Upregulated	D	D
TC195494_695_34_X6_1	Upregulated	Upregulated	D	D
TC195495_1062_37_S_1	Upregulated	Upregulated	D	D
TC195504_1008_39_S_1	Upregulated	Upregulated	D	D
TC195514_1407_40_S_1	Upregulated	Upregulated	D	D
TC195515_739_35_S_1	Upregulated	Upregulated	D	D
TC195519_1473_39_S_1	Upregulated	Upregulated	D	D
TC195525_743_38_S_1	Upregulated	Upregulated	D	D
TC195529_736_38_S_1	Upregulated	Upregulated	D	D
TC195532_592_40_S_1	Upregulated	Upregulated	D	D
TC195533_619_41_X2_1	Upregulated	Upregulated	D	D
TC195542_1686_40_S_1	Upregulated	Upregulated	D	D
TC195548_765_40_S_1	Upregulated	Upregulated	D	D
TC195559_726_34_X2_1	Upregulated	Upregulated	D	D
TC195564_456_41_X2_1	Upregulated	Upregulated	D	D
TC195570_717_38_S_1	Upregulated	Upregulated	D	D
TC195573_1619_40_S_1	Upregulated	Upregulated	D	D
TC195574_606_40_S_1	Upregulated	Upregulated	D	D
TC195579_861_40_S_1	Upregulated	Upregulated	D	D
TC195583_3295_37_S_1	Upregulated	Upregulated	D	D
TC195584_1695_40_S_1	Upregulated	Upregulated	D	D
TC195585_776_40_S_1	Upregulated	Upregulated	D	D
TC195587_1412_40_S_1	Upregulated	Upregulated	D	D
TC195589_797_39_S_1	Upregulated	Upregulated	D	D
TC195591_1204_40_S_1	Upregulated	Upregulated	D	D
TC195593_1184_40_S_1	Upregulated	Upregulated	D	D
TC195594_1144_39_S_1	Upregulated	Upregulated	D	D
TC195599_903_34_X2_1	Upregulated	Upregulated	D	D
TC195602_647_35_S_1	Upregulated	Upregulated	D	D
TC195608_851_35_S_1	Upregulated	Upregulated	D	D
TC195625_763_34_X2_1	Upregulated	Upregulated	D	D
TC195626_991_39_S_1	Upregulated	Upregulated	D	D
TC195627_1018_39_S_1	Upregulated	Upregulated	D	D
TC195647_748_40_S_1	Upregulated	Upregulated	D	D
TC195652_722_40_S_1	Upregulated	Upregulated	D	D
TC195654_759_39_S_1	Upregulated	Upregulated	D	D
TC195660_1275_35_S_1	Upregulated	Upregulated	D	D
TC195665_1220_39_S_1	Upregulated	Upregulated	D	D
TC195666_1272_40_S_1	Upregulated	Upregulated	D	D
TC195671_1457_40_S_1	Upregulated	Upregulated	D	D
TC195672_693_35_S_1	Upregulated	Upregulated	D	D
TC195679_133_40_S_1	Upregulated	Upregulated	D	D
TC195686_1375_40_S_1	Upregulated	Upregulated	D	D
TC195691_1202_39_S_1	Upregulated	Upregulated	D	D
TC195694_852_35_S_1	Upregulated	Upregulated	D	D
TC195695_333_40_S_1	Upregulated	Upregulated	D	D
TC195696_594_39_S_1	Upregulated	Upregulated	D	D
TC195701_1064_38_S_1	Upregulated	Upregulated	D	D
TC195702_1216_39_S_1	Upregulated	Upregulated	D	D
TC195704_771_35_S_1	Upregulated	Upregulated	D	D
TC195712_2003_39_S_1	Upregulated	Upregulated	D	D
TC195717_2625_38_S_1	Upregulated	Upregulated	D	D
TC195726_720_35_S_1	Upregulated	Upregulated	D	D
TC195728_709_34_X2_1	Upregulated	Upregulated	D	D
TC195747_2090_39_S_1	Upregulated	Upregulated	D	D
TC195760_768_39_S_1	Upregulated	Upregulated	D	D
TC195777_582_37_S_1	Upregulated	Upregulated	D	D
TC195781_1143_40_S_1	Upregulated	Upregulated	D	D
TC195785_667_37_S_1	Upregulated	Upregulated	D	D
TC195787_749_34_X2_1	Upregulated	Upregulated	D	D
TC195814_16_40_S_1	Upregulated	Upregulated	D	D
TC195816_648_34_X2_1	Upregulated	Upregulated	D	D
TC195817_254_40_S_1	Upregulated	Upregulated	D	D
TC195820_2539_36_S_1	Upregulated	Upregulated	D	D
TC195823_450_40_S_1	Upregulated	Upregulated	D	D
TC195826_1532_37_S_1	Upregulated	Upregulated	D	D
TC195828_1271_35_S_1	Upregulated	Upregulated	D	D
TC195831_1770_40_S_1	Upregulated	Upregulated	D	D
TC195836_1389_40_S_1	Upregulated	Upregulated	D	D
TC195842_1090_35_S_1	Upregulated	Upregulated	D	D
TC195870_1031_38_S_1	Upregulated	Upregulated	D	D
TC195874_449_40_S_1	Upregulated	Upregulated	D	D
TC195875_621_40_S_1	Upregulated	Upregulated	D	D
TC195879_1432_35_S_1	Upregulated	Upregulated	D	D
TC195881_1101_35_S_1	Upregulated	Upregulated	D	D
TC195882_761_35_S_1	Upregulated	Upregulated	D	D
TC195884_846_35_S_1	Upregulated	Upregulated	D	D
TC195885_563_41_X2_1	Upregulated	Upregulated	D	D
TC195887_1051_40_S_1	Upregulated	Upregulated	D	D
TC195889_666_39_S_1	Upregulated	Upregulated	D	D
TC195898_207_39_X2_1	Upregulated	Upregulated	D	D
TC195899_1023_40_S_1	Upregulated	Upregulated	D	D
TC195908_1916_40_S_1	Upregulated	Upregulated	D	D
TC195922_812_40_S_1	Upregulated	Upregulated	D	D
TC195924_1346_39_S_1	Upregulated	Upregulated	D	D
TC195925_676_35_X2_1	Upregulated	Upregulated	D	D
TC195926_703_35_S_1	Upregulated	Upregulated	D	D
TC195933_690_37_X2_1	Upregulated	Upregulated	D	D
TC195937_657_35_S_1	Upregulated	Upregulated	D	D
TC195939_1353_37_S_1	Upregulated	Upregulated	D	D
TC195949_665_40_S_1	Upregulated	Upregulated	D	D
TC195950_1178_40_S_1	Upregulated	Upregulated	D	D
TC195954_631_36_S_1	Upregulated	Upregulated	D	D
TC195967_585_35_S_1	Upregulated	Upregulated	D	D
TC195973_1010_35_S_1	Upregulated	Upregulated	D	D
TC195979_662_36_S_1	Upregulated	Upregulated	D	D
TC195990_772_39_S_1	Upregulated	Upregulated	D	D
TC195993_179_38_S_1	Upregulated	Upregulated	D	D
TC195998_791_35_S_1	Upregulated	Upregulated	D	D
TC196002_784_34_X2_1	Upregulated	Upregulated	D	D
TC196006_735_34_X2_1	Upregulated	Upregulated	D	D
TC196013_1762_38_S_1	Upregulated	Upregulated	D	D
TC196028_1864_35_S_1	Upregulated	Upregulated	D	D
TC196031_663_40_S_1	Upregulated	Upregulated	D	D
TC196038_81_40_S_1	Upregulated	Upregulated	D	D
TC196049_698_36_X2_1	Upregulated	Upregulated	D	D
TC196051_763_37_X3_1	Upregulated	Upregulated	D	D
TC196057_705_34_X2_1	Upregulated	Upregulated	D	D
TC196061_905_35_S_1	Upregulated	Upregulated	D	D
TC196066_1393_40_S_1	Upregulated	Upregulated	D	D
TC196087_532_37_S_1	Upregulated	Upregulated	D	D
TC196094_983_40_S_1	Upregulated	Upregulated	D	D
TC196102_981_41_X3_1	Upregulated	Upregulated	D	D
TC196103_514_40_S_1	Upregulated	Upregulated	D	D
TC196109_1332_40_S_1	Upregulated	Upregulated	D	D
TC196113_723_40_S_1	Upregulated	Upregulated	D	D
TC196116_1138_37_S_1	Upregulated	Upregulated	D	D
TC196123_1018_40_S_1	Upregulated	Upregulated	D	D
TC196133_1341_40_S_1	Upregulated	Upregulated	D	D
TC196134_756_37_X2_1	Upregulated	Upregulated	D	D
TC196140_740_39_S_1	Upregulated	Upregulated	D	D
TC196145_761_35_S_1	Upregulated	Upregulated	D	D
TC196152_1686_40_S_1	Upregulated	Upregulated	D	D
TC196159_665_38_S_1	Upregulated	Upregulated	D	D
TC196163_680_34_X2_1	Upregulated	Upregulated	D	D
TC196166_770_35_S_1	Upregulated	Upregulated	D	D
TC196170_1067_39_S_1	Upregulated	Upregulated	D	D
TC196172_689_35_S_1	Upregulated	Upregulated	D	D
TC196179_699_40_S_1	Upregulated	Upregulated	D	D
TC196182_929_38_S_1	Upregulated	Upregulated	D	D
TC196183_685_38_S_1	Upregulated	Upregulated	D	D
TC196187_747_39_X4_1	Upregulated	Upregulated	D	D
TC196188_634_38_S_1	Upregulated	Upregulated	D	D
TC196196_775_35_S_1	Upregulated	Upregulated	D	D
TC196197_684_35_S_1	Upregulated	Upregulated	D	D
TC196198_899_40_S_1	Upregulated	Upregulated	D	D
TC196199_834_40_S_1	Upregulated	Upregulated	D	D
TC196207_644_40_S_1	Upregulated	Upregulated	D	D
TC196215_1011_35_S_1	Upregulated	Upregulated	D	D
TC196222_1093_35_S_1	Upregulated	Upregulated	D	D
TC196225_1137_35_S_1	Upregulated	Upregulated	D	D
TC196235_572_36_S_1	Upregulated	Upregulated	D	D
TC196238_871_35_S_1	Upregulated	Upregulated	D	D
TC196249_691_38_X2_1	Upregulated	Upregulated	D	D
TC196269_486_40_S_1	Upregulated	Upregulated	D	D
TC196270_845_35_S_1	Upregulated	Upregulated	D	D
TC196276_663_41_X2_1	Upregulated	Upregulated	D	D
TC196277_1153_38_S_1	Upregulated	Upregulated	D	D
TC196283_618_35_S_1	Upregulated	Upregulated	D	D
TC196284_536_40_S_1	Upregulated	Upregulated	D	D
TC196291_148_36_S_1	Upregulated	Upregulated	D	D
TC196302_1327_35_S_1	Upregulated	Upregulated	D	D
TC196311_488_39_X4_1	Upregulated	Upregulated	D	D
TC196320_692_39_X2_1	Upregulated	Upregulated	D	D
TC196333_921_39_S_1	Upregulated	Upregulated	D	D
TC196335_1174_39_S_1	Upregulated	Upregulated	D	D
TC196341_728_40_S_1	Upregulated	Upregulated	D	D
TC196342_117_39_S_1	Upregulated	Upregulated	D	D
TC196344_716_34_X2_1	Upregulated	Upregulated	D	D
TC196350_700_40_S_1	Upregulated	Upregulated	D	D
TC196354_408_41_X2_1	Upregulated	Upregulated	D	D
TC196362_774_41_X3_1	Upregulated	Upregulated	D	D
TC196363_720_38_S_1	Upregulated	Upregulated	D	D
TC196364_1490_40_S_1	Upregulated	Upregulated	D	D
TC196368_766_39_S_1	Upregulated	Upregulated	D	D
TC196373_670_35_S_1	Upregulated	Upregulated	D	D
TC196375_1483_41_X2_1	Upregulated	Upregulated	D	D
TC196386_688_41_X2_1	Upregulated	Upregulated	D	D
TC196395_800_36_X3_1	Upregulated	Upregulated	D	D
TC196396_697_38_S_1	Upregulated	Upregulated	D	D
TC196398_1999_37_S_1	Upregulated	Upregulated	D	D
TC196399_764_37_S_1	Upregulated	Upregulated	D	D
TC196401_1224_38_S_1	Upregulated	Upregulated	D	D
TC196402_576_35_S_1	Upregulated	Upregulated	D	D
TC196408_654_34_X2_1	Upregulated	Upregulated	D	D
TC196412_807_36_S_1	Upregulated	Upregulated	D	D
TC196428_1955_40_S_1	Upregulated	Upregulated	D	D
TC196429_1060_40_S_1	Upregulated	Upregulated	D	D
TC196430_609_38_S_1	Upregulated	Upregulated	D	D
TC196432_623_40_S_1	Upregulated	Upregulated	D	D
TC196433_773_34_X2_1	Upregulated	Upregulated	D	D
TC196441_627_39_S_1	Upregulated	Upregulated	D	D
TC196443_1155_38_S_1	Upregulated	Upregulated	D	D
TC196445_664_34_X2_1	Upregulated	Upregulated	D	D
TC196452_3224_39_S_1	Upregulated	Upregulated	D	D
TC196454_1127_39_S_1	Upregulated	Upregulated	D	D
TC196459_155_35_S_1	Upregulated	Upregulated	D	D
TC196468_1085_40_S_1	Upregulated	Upregulated	D	D
TC196469_1310_36_S_1	Upregulated	Upregulated	D	D
TC196472_692_38_S_1	Upregulated	Upregulated	D	D
TC196476_690_37_S_1	Upregulated	Upregulated	D	D
TC196485_833_36_S_1	Upregulated	Upregulated	D	D
TC196487_817_35_S_1	Upregulated	Upregulated	D	D
TC196489_839_35_S_1	Upregulated	Upregulated	D	D
TC196492_935_40_S_1	Upregulated	Upregulated	D	D
TC196496_590_35_S_1	Upregulated	Upregulated	D	D
TC196504_1324_40_S_1	Upregulated	Upregulated	D	D
TC196507_696_38_X2_1	Upregulated	Upregulated	D	D
TC196509_737_41_S_1	Upregulated	Upregulated	D	D
TC196512_136_35_S_1	Upregulated	Upregulated	D	D
TC196513_599_40_S_1	Upregulated	Upregulated	D	D
TC196514_1226_40_S_1	Upregulated	Upregulated	D	D
TC196519_939_39_X2_1	Upregulated	Upregulated	D	D
TC196534_452_40_S_1	Upregulated	Upregulated	D	D
TC196539_721_35_S_1	Upregulated	Upregulated	D	D
TC196540_138_35_S_1	Upregulated	Upregulated	D	D
TC196541_657_35_S_1	Upregulated	Upregulated	D	D
TC196544_762_35_S_1	Upregulated	Upregulated	D	D
TC196550_1916_40_S_1	Upregulated	Upregulated	D	D
TC196551_23_39_S_1	Upregulated	Upregulated	D	D
TC196554_915_40_S_1	Upregulated	Upregulated	D	D
TC196558_739_37_S_1	Upregulated	Upregulated	D	D
TC196563_375_40_S_1	Upregulated	Upregulated	D	D
TC196564_651_35_S_1	Upregulated	Upregulated	D	D
TC196569_1071_40_S_1	Upregulated	Upregulated	D	D
TC196576_920_40_S_1	Upregulated	Upregulated	D	D
TC196577_854_40_S_1	Upregulated	Upregulated	D	D
TC196578_711_35_S_1	Upregulated	Upregulated	D	D
TC196592_852_35_S_1	Upregulated	Upregulated	D	D
TC196593_1012_40_S_1	Upregulated	Upregulated	D	D
TC196595_1163_39_S_1	Upregulated	Upregulated	D	D
TC196609_1430_38_S_1	Upregulated	Upregulated	D	D
TC196610_1579_40_S_1	Upregulated	Upregulated	D	D
TC196615_687_37_S_1	Upregulated	Upregulated	D	D
TC196618_1544_39_X2_1	Upregulated	Upregulated	D	D
TC196622_601_38_X2_1	Upregulated	Upregulated	D	D
TC196636_691_35_S_1	Upregulated	Upregulated	D	D
TC196637_1571_40_S_1	Upregulated	Upregulated	D	D
TC196638_1840_39_S_1	Upregulated	Upregulated	D	D
TC196640_1018_40_S_1	Upregulated	Upregulated	D	D
TC196646_883_40_S_1	Upregulated	Upregulated	D	D
TC196655_671_41_X3_1	Upregulated	Upregulated	D	D
TC196657_816_39_X2_1	Upregulated	Upregulated	D	D
TC196659_501_40_S_1	Upregulated	Upregulated	D	D
TC196668_657_38_X2_1	Upregulated	Upregulated	D	D
TC196671_802_36_X2_1	Upregulated	Upregulated	D	D
TC196673_1361_40_S_1	Upregulated	Upregulated	D	D
TC196696_524_41_X2_1	Upregulated	Upregulated	D	D
TC196700_775_39_X2_1	Upregulated	Upregulated	D	D
TC196706_1071_38_S_1	Upregulated	Upregulated	D	D
TC196710_1871_37_S_1	Upregulated	Upregulated	D	D
TC196716_631_40_X2_1	Upregulated	Upregulated	D	D
TC196717_1293_40_S_1	Upregulated	Upregulated	D	D
TC196719_560_40_S_1	Upregulated	Upregulated	D	D
TC196722_167_40_S_1	Upregulated	Upregulated	D	D
TC196729_1672_40_S_1	Upregulated	Upregulated	D	D
TC196730_893_35_S_1	Upregulated	Upregulated	D	D
TC196748_390_40_S_1	Upregulated	Upregulated	D	D
TC196760_2309_40_S_1	Upregulated	Upregulated	D	D
TC196769_531_40_S_1	Upregulated	Upregulated	D	D
TC196772_797_35_S_1	Upregulated	Upregulated	D	D
TC196773_696_34_X2_1	Upregulated	Upregulated	D	D
TC196776_889_40_S_1	Upregulated	Upregulated	D	D
TC196777_609_40_S_1	Upregulated	Upregulated	D	D
TC196779_449_41_X3_1	Upregulated	Upregulated	D	D
TC196791_900_35_S_1	Upregulated	Upregulated	D	D
TC196794_733_37_S_1	Upregulated	Upregulated	D	D
TC196797_406_35_S_1	Upregulated	Upregulated	D	D
TC196801_623_41_X2_1	Upregulated	Upregulated	D	D
TC196819_942_39_S_1	Upregulated	Upregulated	D	D
TC196824_1022_40_S_1	Upregulated	Upregulated	D	D
TC196827_701_40_S_1	Upregulated	Upregulated	D	D
TC196828_712_38_S_1	Upregulated	Upregulated	D	D
TC196835_914_39_S_1	Upregulated	Upregulated	D	D
TC196837_1832_39_S_1	Upregulated	Upregulated	D	D
TC196838_1341_39_S_1	Upregulated	Upregulated	D	D
TC196839_633_38_X2_1	Upregulated	Upregulated	D	D
TC196844_196_35_X2_1	Upregulated	Upregulated	D	D
TC196845_735_38_S_1	Upregulated	Upregulated	D	D
TC196846_675_37_S_1	Upregulated	Upregulated	D	D
TC196852_942_39_S_1	Upregulated	Upregulated	D	D
TC196854_2126_40_S_1	Upregulated	Upregulated	D	D
TC196856_677_34_X2_1	Upregulated	Upregulated	D	D
TC196862_2074_39_S_1	Upregulated	Upregulated	D	D
TC196874_748_36_S_1	Upregulated	Upregulated	D	D
TC196878_2001_40_S_1	Upregulated	Upregulated	D	D
TC196879_768_35_S_1	Upregulated	Upregulated	D	D
TC196881_821_40_S_1	Upregulated	Upregulated	D	D
TC196884_675_38_S_1	Upregulated	Upregulated	D	D
TC196886_622_37_S_1	Upregulated	Upregulated	D	D
TC196892_638_41_X2_1	Upregulated	Upregulated	D	D
TC196894_1729_39_S_1	Upregulated	Upregulated	D	D
TC196900_154_37_X2_1	Upregulated	Upregulated	D	D
TC196905_593_38_S_1	Upregulated	Upregulated	D	D
TC196906_1786_38_S_1	Upregulated	Upregulated	D	D
TC196925_464_35_S_1	Upregulated	Upregulated	D	D
TC196928_676_37_S_1	Upregulated	Upregulated	D	D
TC196939_755_35_S_1	Upregulated	Upregulated	D	D
TC196948_2184_35_S_1	Upregulated	Upregulated	D	D
TC196957_984_40_S_1	Upregulated	Upregulated	D	D
TC196965_710_35_S_1	Upregulated	Upregulated	D	D
TC196966_581_37_S_1	Upregulated	Upregulated	D	D
TC196973_752_38_X2_1	Upregulated	Upregulated	D	D
TC196977_679_36_S_1	Upregulated	Upregulated	D	D
TC196981_186_36_S_1	Upregulated	Upregulated	D	D
TC196984_1041_35_S_1	Upregulated	Upregulated	D	D
TC196985_74_35_S_1	Upregulated	Upregulated	D	D
TC197017_1459_40_S_1	Upregulated	Upregulated	D	D
TC197032_1312_37_S_1	Upregulated	Upregulated	D	D
TC197041_534_39_S_1	Upregulated	Upregulated	D	D
TC197052_632_37_X2_1	Upregulated	Upregulated	D	D
TC197055_1229_39_S_1	Upregulated	Upregulated	D	D
TC197057_6_35_S_1	Upregulated	Upregulated	D	D
TC197063_566_40_S_1	Upregulated	Upregulated	D	D
TC197065_651_39_S_1	Upregulated	Upregulated	D	D
TC197066_1396_40_S_1	Upregulated	Upregulated	D	D
TC197071_826_39_S_1	Upregulated	Upregulated	D	D
TC197074_476_38_S_1	Upregulated	Upregulated	D	D
TC197081_1001_35_S_1	Upregulated	Upregulated	D	D
TC197082_615_39_S_1	Upregulated	Upregulated	D	D
TC197083_676_40_S_1	Upregulated	Upregulated	D	D
TC197092_1098_40_S_1	Upregulated	Upregulated	D	D
TC197101_790_37_S_1	Upregulated	Upregulated	D	D
TC197105_635_40_S_1	Upregulated	Upregulated	D	D
TC197107_1376_40_S_1	Upregulated	Upregulated	D	D
TC197117_594_39_X2_1	Upregulated	Upregulated	D	D
TC197125_789_35_S_1	Upregulated	Upregulated	D	D
TC197127_643_40_S_1	Upregulated	Upregulated	D	D
TC197132_784_37_S_1	Upregulated	Upregulated	D	D
TC197137_607_39_S_1	Upregulated	Upregulated	D	D
TC197140_1003_37_S_1	Upregulated	Upregulated	D	D
TC197142_817_36_S_1	Upregulated	Upregulated	D	D
TC197144_726_35_S_1	Upregulated	Upregulated	D	D
TC197145_631_38_S_1	Upregulated	Upregulated	D	D
TC197146_506_40_S_1	Upregulated	Upregulated	D	D
TC197148_261_35_S_1	Upregulated	Upregulated	D	D
TC197149_739_38_S_1	Upregulated	Upregulated	D	D
TC197155_2921_40_S_1	Upregulated	Upregulated	D	D
TC197160_661_39_S_1	Upregulated	Upregulated	D	D
TC197170_695_35_S_1	Upregulated	Upregulated	D	D
TC197171_786_35_S_1	Upregulated	Upregulated	D	D
TC197172_1187_40_S_1	Upregulated	Upregulated	D	D
TC197175_663_35_S_1	Upregulated	Upregulated	D	D
TC197181_736_35_S_1	Upregulated	Upregulated	D	D
TC197211_763_35_S_1	Upregulated	Upregulated	D	D
TC197213_1105_40_S_1	Upregulated	Upregulated	D	D
TC197214_1205_39_S_1	Upregulated	Upregulated	D	D
TC197224_1496_40_S_1	Upregulated	Upregulated	D	D
TC197227_867_40_S_1	Upregulated	Upregulated	D	D
TC197230_737_35_S_1	Upregulated	Upregulated	D	D
TC197231_570_40_S_1	Upregulated	Upregulated	D	D
TC197232_583_35_X2_1	Upregulated	Upregulated	D	D
TC197235_693_40_S_1	Upregulated	Upregulated	D	D
TC197238_871_38_S_1	Upregulated	Upregulated	D	D
TC197261_732_38_S_1	Upregulated	Upregulated	D	D
TC197263_947_40_S_1	Upregulated	Upregulated	D	D
TC197266_1347_38_S_1	Upregulated	Upregulated	D	D
TC197268_1750_39_S_1	Upregulated	Upregulated	D	D
TC197272_671_35_S_1	Upregulated	Upregulated	D	D
TC197279_1144_40_S_1	Upregulated	Upregulated	D	D
TC197293_649_36_S_1	Upregulated	Upregulated	D	D
TC197296_1259_38_S_1	Upregulated	Upregulated	D	D
TC197302_1010_40_S_1	Upregulated	Upregulated	D	D
TC197313_1940_39_S_1	Upregulated	Upregulated	D	D
TC197315_933_37_S_1	Upregulated	Upregulated	D	D
TC197317_816_40_S_1	Upregulated	Upregulated	D	D
TC197320_607_36_S_1	Upregulated	Upregulated	D	D
TC197328_1436_40_S_1	Upregulated	Upregulated	D	D
TC197333_677_34_X2_1	Upregulated	Upregulated	D	D
TC197338_864_35_S_1	Upregulated	Upregulated	D	D
TC197340_1291_36_S_1	Upregulated	Upregulated	D	D
TC197348_1144_35_S_1	Upregulated	Upregulated	D	D
TC197349_447_40_S_1	Upregulated	Upregulated	D	D
TC197360_755_39_S_1	Upregulated	Upregulated	D	D
TC197372_482_37_S_1	Upregulated	Upregulated	D	D
TC197382_1647_38_S_1	Upregulated	Upregulated	D	D
TC197390_1377_40_S_1	Upregulated	Upregulated	D	D
TC197392_652_38_S_1	Upregulated	Upregulated	D	D
TC197394_838_40_S_1	Upregulated	Upregulated	D	D
TC197395_627_40_X5_1	Upregulated	Upregulated	D	D
TC197406_281_39_X2_1	Upregulated	Upregulated	D	D
TC197408_686_34_X2_1	Upregulated	Upregulated	D	D
TC197415_579_40_S_1	Upregulated	Upregulated	D	D
TC197425_999_37_S_1	Upregulated	Upregulated	D	D
TC197431_709_39_S_1	Upregulated	Upregulated	D	D
TC197445_293_40_S_1	Upregulated	Upregulated	D	D
TC197455_1865_35_S_1	Upregulated	Upregulated	D	D
TC197460_1634_40_S_1	Upregulated	Upregulated	D	D
TC197463_321_36_S_1	Upregulated	Upregulated	D	D
TC197484_773_35_S_1	Upregulated	Upregulated	D	D
TC197489_318_41_S_1	Upregulated	Upregulated	D	D
TC197492_752_35_S_1	Upregulated	Upregulated	D	D
TC197494_1816_38_S_1	Upregulated	Upregulated	D	D
TC197497_1676_40_S_1	Upregulated	Upregulated	D	D
TC197498_1705_40_S_1	Upregulated	Upregulated	D	D
TC197501_640_40_S_1	Upregulated	Upregulated	D	D
TC197511_769_38_S_1	Upregulated	Upregulated	D	D
TC197537_656_34_X2_1	Upregulated	Upregulated	D	D
TC197546_776_39_X2_1	Upregulated	Upregulated	D	D
TC197547_1084_35_S_1	Upregulated	Upregulated	D	D
TC197552_1591_35_S_1	Upregulated	Upregulated	D	D
TC197554_773_38_S_1	Upregulated	Upregulated	D	D
TC197555_722_40_S_1	Upregulated	Upregulated	D	D
TC197560_2050_35_S_1	Upregulated	Upregulated	D	D
TC197575_667_34_X3_1	Upregulated	Upregulated	D	D
TC197580_764_35_S_1	Upregulated	Upregulated	D	D
TC197586_1192_40_S_1	Upregulated	Upregulated	D	D
TC197589_871_40_S_1	Upregulated	Upregulated	D	D
TC197597_663_37_S_1	Upregulated	Upregulated	D	D
TC197608_1907_40_S_1	Upregulated	Upregulated	D	D
TC197609_880_35_S_1	Upregulated	Upregulated	D	D
TC197618_1699_35_S_1	Upregulated	Upregulated	D	D
TC197623_738_35_S_1	Upregulated	Upregulated	D	D
TC197630_400_40_S_1	Upregulated	Upregulated	D	D
TC197634_1527_39_S_1	Upregulated	Upregulated	D	D
TC197639_397_38_S_1	Upregulated	Upregulated	D	D
TC197643_1369_40_S_1	Upregulated	Upregulated	D	D
TC197644_1610_40_S_1	Upregulated	Upregulated	D	D
TC197655_1882_40_S_1	Upregulated	Upregulated	D	D
TC197656_822_38_S_1	Upregulated	Upregulated	D	D
TC197660_1469_40_S_1	Upregulated	Upregulated	D	D
TC197667_670_40_S_1	Upregulated	Upregulated	D	D
TC197689_935_36_S_1	Upregulated	Upregulated	D	D
TC197690_868_35_S_1	Upregulated	Upregulated	D	D
TC197694_680_35_S_1	Upregulated	Upregulated	D	D
TC197695_1766_39_S_1	Upregulated	Upregulated	D	D
TC197716_1005_35_S_1	Upregulated	Upregulated	D	D
TC197719_560_40_S_1	Upregulated	Upregulated	D	D
TC197733_1314_40_S_1	Upregulated	Upregulated	D	D
TC197741_494_35_S_1	Upregulated	Upregulated	D	D
TC197748_570_36_S_1	Upregulated	Upregulated	D	D
TC197749_617_40_S_1	Upregulated	Upregulated	D	D
TC197753_565_35_S_1	Upregulated	Upregulated	D	D
TC197771_1211_37_S_1	Upregulated	Upregulated	D	D
TC197781_1187_38_S_1	Upregulated	Upregulated	D	D
TC197782_1645_40_S_1	Upregulated	Upregulated	D	D
TC197783_669_35_S_1	Upregulated	Upregulated	D	D
TC197788_631_40_S_1	Upregulated	Upregulated	D	D
TC197789_171_41_S_1	Upregulated	Upregulated	D	D
TC197792_1894_39_S_1	Upregulated	Upregulated	D	D
TC197793_690_35_S_1	Upregulated	Upregulated	D	D
TC197822_483_40_S_1	Upregulated	Upregulated	D	D
TC197823_382_39_S_1	Upregulated	Upregulated	D	D
TC197826_1551_38_S_1	Upregulated	Upregulated	D	D
TC197835_405_40_S_1	Upregulated	Upregulated	D	D
TC197843_1300_40_S_1	Upregulated	Upregulated	D	D
TC197845_1644_39_S_1	Upregulated	Upregulated	D	D
TC197854_1623_35_S_1	Upregulated	Upregulated	D	D
TC197855_1963_40_S_1	Upregulated	Upregulated	D	D
TC197864_681_35_S_1	Upregulated	Upregulated	D	D
TC197869_1338_40_S_1	Upregulated	Upregulated	D	D
TC197883_675_35_S_1	Upregulated	Upregulated	D	D
TC197884_84_40_S_1	Upregulated	Upregulated	D	D
TC197888_1983_40_S_1	Upregulated	Upregulated	D	D
TC197891_633_35_S_1	Upregulated	Upregulated	D	D
TC197892_621_35_S_1	Upregulated	Upregulated	D	D
TC197897_1473_35_S_1	Upregulated	Upregulated	D	D
TC197902_742_40_S_1	Upregulated	Upregulated	D	D
TC197906_1829_40_S_1	Upregulated	Upregulated	D	D
TC197910_778_38_S_1	Upregulated	Upregulated	D	D
TC197911_583_39_S_1	Upregulated	Upregulated	D	D
TC197916_723_41_X2_1	Upregulated	Upregulated	D	D
TC197924_1624_35_S_1	Upregulated	Upregulated	D	D
TC197944_595_40_S_1	Upregulated	Upregulated	D	D
TC197948_1231_40_S_1	Upregulated	Upregulated	D	D
TC197950_708_40_S_1	Upregulated	Upregulated	D	D
TC197959_920_40_S_1	Upregulated	Upregulated	D	D
TC197965_1187_35_S_1	Upregulated	Upregulated	D	D
TC197967_1967_40_S_1	Upregulated	Upregulated	D	D
TC197968_713_40_S_1	Upregulated	Upregulated	D	D
TC197971_226_38_S_1	Upregulated	Upregulated	D	D
TC197975_430_40_S_1	Upregulated	Upregulated	D	D
TC197982_248_40_S_1	Upregulated	Upregulated	D	D
TC197990_1197_39_S_1	Upregulated	Upregulated	D	D
TC198001_681_35_S_1	Upregulated	Upregulated	D	D
TC198005_713_35_S_1	Upregulated	Upregulated	D	D
TC198006_739_34_X3_1	Upregulated	Upregulated	D	D
TC198009_1210_35_S_1	Upregulated	Upregulated	D	D
TC198016_882_40_S_1	Upregulated	Upregulated	D	D
TC198021_1148_35_S_1	Upregulated	Upregulated	D	D
TC198034_879_35_S_1	Upregulated	Upregulated	D	D
TC198038_622_40_S_1	Upregulated	Upregulated	D	D
TC198040_711_35_S_1	Upregulated	Upregulated	D	D
TC198047_667_35_S_1	Upregulated	Upregulated	D	D
TC198054_703_38_S_1	Upregulated	Upregulated	D	D
TC198056_755_35_S_1	Upregulated	Upregulated	D	D
TC198071_624_36_S_1	Upregulated	Upregulated	D	D
TC198077_636_35_X2_1	Upregulated	Upregulated	D	D
TC198090_719_35_S_1	Upregulated	Upregulated	D	D
TC198092_1546_40_S_1	Upregulated	Upregulated	D	D
TC198097_705_40_S_1	Upregulated	Upregulated	D	D
TC198100_631_35_S_1	Upregulated	Upregulated	D	D
TC198101_730_41_X4_1	Upregulated	Upregulated	D	D
TC198102_1261_35_S_1	Upregulated	Upregulated	D	D
TC198107_1046_39_S_1	Upregulated	Upregulated	D	D
TC198119_1876_41_S_1	Upregulated	Upregulated	D	D
TC198134_514_41_X2_1	Upregulated	Upregulated	D	D
TC198143_879_37_S_1	Upregulated	Upregulated	D	D
TC198145_630_40_S_1	Upregulated	Upregulated	D	D
TC198146_598_39_X2_1	Upregulated	Upregulated	D	D
TC198148_609_40_S_1	Upregulated	Upregulated	D	D
TC198152_746_35_S_1	Upregulated	Upregulated	D	D
TC198164_1293_37_S_1	Upregulated	Upregulated	D	D
TC198168_605_36_S_1	Upregulated	Upregulated	D	D
TC198170_739_35_S_1	Upregulated	Upregulated	D	D
TC198172_438_41_X2_1	Upregulated	Upregulated	D	D
TC198207_820_38_S_1	Upregulated	Upregulated	D	D
TC198213_1172_37_S_1	Upregulated	Upregulated	D	D
TC198214_648_35_S_1	Upregulated	Upregulated	D	D
TC198220_1207_35_S_1	Upregulated	Upregulated	D	D
TC198221_729_37_S_1	Upregulated	Upregulated	D	D
TC198228_1297_40_S_1	Upregulated	Upregulated	D	D
TC198235_702_34_X3_1	Upregulated	Upregulated	D	D
TC198239_762_40_S_1	Upregulated	Upregulated	D	D
TC198255_884_36_S_1	Upregulated	Upregulated	D	D
TC198261_870_40_S_1	Upregulated	Upregulated	D	D
TC198264_2086_36_S_1	Upregulated	Upregulated	D	D
TC198267_601_40_S_1	Upregulated	Upregulated	D	D
TC198274_1653_35_S_1	Upregulated	Upregulated	D	D
TC198281_717_35_S_1	Upregulated	Upregulated	D	D
TC198289_66_40_S_1	Upregulated	Upregulated	D	D
TC198290_1926_35_S_1	Upregulated	Upregulated	D	D
TC198292_979_40_S_1	Upregulated	Upregulated	D	D
TC198298_878_40_S_1	Upregulated	Upregulated	D	D
TC198301_543_36_S_1	Upregulated	Upregulated	D	D
TC198320_721_35_S_1	Upregulated	Upregulated	D	D
TC198321_780_40_S_1	Upregulated	Upregulated	D	D
TC198326_878_37_S_1	Upregulated	Upregulated	D	D
TC198329_2632_40_S_1	Upregulated	Upregulated	D	D
TC198334_685_38_S_1	Upregulated	Upregulated	D	D
TC198336_1314_40_S_1	Upregulated	Upregulated	D	D
TC198338_2296_39_S_1	Upregulated	Upregulated	D	D
TC198339_536_40_S_1	Upregulated	Upregulated	D	D
TC198345_622_37_S_1	Upregulated	Upregulated	D	D
TC198353_694_35_S_1	Upregulated	Upregulated	D	D
TC198359_638_37_X2_1	Upregulated	Upregulated	D	D
TC198375_527_35_S_1	Upregulated	Upregulated	D	D
TC198380_891_37_S_1	Upregulated	Upregulated	D	D
TC198382_1826_37_S_1	Upregulated	Upregulated	D	D
TC198383_980_37_X2_1	Upregulated	Upregulated	D	D
TC198399_1480_40_S_1	Upregulated	Upregulated	D	D
TC198403_702_41_X3_1	Upregulated	Upregulated	D	D
TC198406_679_37_X2_1	Upregulated	Upregulated	D	D
TC198410_1820_40_S_1	Upregulated	Upregulated	D	D
TC198411_646_39_S_1	Upregulated	Upregulated	D	D
TC198414_486_40_S_1	Upregulated	Upregulated	D	D
TC198416_1538_40_S_1	Upregulated	Upregulated	D	D
TC198419_771_34_X3_1	Upregulated	Upregulated	D	D
TC198429_1928_36_S_1	Upregulated	Upregulated	D	D
TC198431_1870_40_S_1	Upregulated	Upregulated	D	D
TC198435_1161_40_S_1	Upregulated	Upregulated	D	D
TC198439_1878_37_S_1	Upregulated	Upregulated	D	D
TC198440_768_41_X2_1	Upregulated	Upregulated	D	D
TC198442_2015_41_S_1	Upregulated	Upregulated	D	D
TC198443_564_41_S_1	Upregulated	Upregulated	D	D
TC198460_76_40_S_1	Upregulated	Upregulated	D	D
TC198463_756_40_S_1	Upregulated	Upregulated	D	D
TC198467_71_38_S_1	Upregulated	Upregulated	D	D
TC198471_1728_35_S_1	Upregulated	Upregulated	D	D
TC198476_494_41_X2_1	Upregulated	Upregulated	D	D
TC198484_622_35_S_1	Upregulated	Upregulated	D	D
TC198490_631_40_S_1	Upregulated	Upregulated	D	D
TC198492_2015_35_S_1	Upregulated	Upregulated	D	D
TC198499_602_40_S_1	Upregulated	Upregulated	D	D
TC198503_1055_39_S_1	Upregulated	Upregulated	D	D
TC198518_518_39_S_1	Upregulated	Upregulated	D	D
TC198519_1173_40_S_1	Upregulated	Upregulated	D	D
TC198522_921_35_S_1	Upregulated	Upregulated	D	D
TC198532_627_38_S_1	Upregulated	Upregulated	D	D
TC198533_731_37_S_1	Upregulated	Upregulated	D	D
TC198535_1044_39_S_1	Upregulated	Upregulated	D	D
TC198543_643_39_X2_1	Upregulated	Upregulated	D	D
TC198562_378_40_S_1	Upregulated	Upregulated	D	D
TC198565_737_35_S_1	Upregulated	Upregulated	D	D
TC198567_602_39_S_1	Upregulated	Upregulated	D	D
TC198572_639_40_S_1	Upregulated	Upregulated	D	D
TC198576_704_37_S_1	Upregulated	Upregulated	D	D
TC198586_906_40_S_1	Upregulated	Upregulated	D	D
TC198600_666_40_S_1	Upregulated	Upregulated	D	D
TC198607_680_41_X3_1	Upregulated	Upregulated	D	D
TC198608_641_40_S_1	Upregulated	Upregulated	D	D
TC198609_687_39_S_1	Upregulated	Upregulated	D	D
TC198614_813_38_S_1	Upregulated	Upregulated	D	D
TC198623_995_35_S_1	Upregulated	Upregulated	D	D
TC198628_788_39_S_1	Upregulated	Upregulated	D	D
TC198632_55_40_S_1	Upregulated	Upregulated	D	D
TC198647_894_40_S_1	Upregulated	Upregulated	D	D
TC198651_1434_35_S_1	Upregulated	Upregulated	D	D
TC198654_874_40_S_1	Upregulated	Upregulated	D	D
TC198663_679_37_S_1	Upregulated	Upregulated	D	D
TC198674_1449_40_S_1	Upregulated	Upregulated	D	D
TC198684_710_37_S_1	Upregulated	Upregulated	D	D
TC198685_595_40_S_1	Upregulated	Upregulated	D	D
TC198688_2120_40_S_1	Upregulated	Upregulated	D	D
TC198690_732_39_S_1	Upregulated	Upregulated	D	D
TC198691_641_40_S_1	Upregulated	Upregulated	D	D
TC198692_750_35_S_1	Upregulated	Upregulated	D	D
TC198694_672_39_X2_1	Upregulated	Upregulated	D	D
TC198699_1586_40_S_1	Upregulated	Upregulated	D	D
TC198712_2238_40_S_1	Upregulated	Upregulated	D	D
TC198713_2754_39_S_1	Upregulated	Upregulated	D	D
TC198714_549_38_S_1	Upregulated	Upregulated	D	D
TC198717_1182_38_S_1	Upregulated	Upregulated	D	D
TC198721_624_38_X2_1	Upregulated	Upregulated	D	D
TC198727_3131_40_S_1	Upregulated	Upregulated	D	D
TC198734_921_36_S_1	Upregulated	Upregulated	D	D
TC198740_1342_35_S_1	Upregulated	Upregulated	D	D
TC198742_1364_35_S_1	Upregulated	Upregulated	D	D
TC198747_854_35_S_1	Upregulated	Upregulated	D	D
TC198749_813_40_S_1	Upregulated	Upregulated	D	D
TC198750_1346_39_S_1	Upregulated	Upregulated	D	D
TC198754_711_40_S_1	Upregulated	Upregulated	D	D
TC198760_646_38_S_1	Upregulated	Upregulated	D	D
TC198761_995_39_S_1	Upregulated	Upregulated	D	D
TC198766_1208_35_S_1	Upregulated	Upregulated	D	D
TC198772_671_35_S_1	Upregulated	Upregulated	D	D
TC198778_716_40_S_1	Upregulated	Upregulated	D	D
TC198779_1297_38_S_1	Upregulated	Upregulated	D	D
TC198788_1542_39_S_1	Upregulated	Upregulated	D	D
TC198789_570_39_S_1	Upregulated	Upregulated	D	D
TC198791_974_37_S_1	Upregulated	Upregulated	D	D
TC198800_1034_34_X2_1	Upregulated	Upregulated	D	D
TC198819_706_39_S_1	Upregulated	Upregulated	D	D
TC198822_613_40_S_1	Upregulated	Upregulated	D	D
TC198824_820_35_S_1	Upregulated	Upregulated	D	D
TC198826_1325_39_S_1	Upregulated	Upregulated	D	D
TC198831_684_37_S_1	Upregulated	Upregulated	D	D
TC198836_595_38_X2_1	Upregulated	Upregulated	D	D
TC198838_645_34_X3_1	Upregulated	Upregulated	D	D
TC198839_759_41_X2_1	Upregulated	Upregulated	D	D
TC198853_787_38_X2_1	Upregulated	Upregulated	D	D
TC198862_1106_35_S_1	Upregulated	Upregulated	D	D
TC198865_1432_37_S_1	Upregulated	Upregulated	D	D
TC198867_829_40_S_1	Upregulated	Upregulated	D	D
TC198873_922_40_S_1	Upregulated	Upregulated	D	D
TC198874_1847_35_S_1	Upregulated	Upregulated	D	D
TC198887_995_34_X2_1	Upregulated	Upregulated	D	D
TC198902_1065_41_S_1	Upregulated	Upregulated	D	D
TC198939_666_37_S_1	Upregulated	Upregulated	D	D
TC198947_1284_39_S_1	Upregulated	Upregulated	D	D
TC198949_1436_38_S_1	Upregulated	Upregulated	D	D
TC198953_685_35_S_1	Upregulated	Upregulated	D	D
TC198955_573_38_S_1	Upregulated	Upregulated	D	D
TC198957_1906_40_S_1	Upregulated	Upregulated	D	D
TC198978_717_36_S_1	Upregulated	Upregulated	D	D
TC198982_636_34_X3_1	Upregulated	Upregulated	D	D
TC198987_615_40_S_1	Upregulated	Upregulated	D	D
TC198991_518_38_S_1	Upregulated	Upregulated	D	D
TC198993_624_35_S_1	Upregulated	Upregulated	D	D
TC199026_678_37_S_1	Upregulated	Upregulated	D	D
TC199028_25_35_X2_1	Upregulated	Upregulated	D	D
TC199039_646_35_S_1	Upregulated	Upregulated	D	D
TC199049_844_40_S_1	Upregulated	Upregulated	D	D
TC199051_581_38_S_1	Upregulated	Upregulated	D	D
TC199054_947_39_S_1	Upregulated	Upregulated	D	D
TC199059_888_35_S_1	Upregulated	Upregulated	D	D
TC199065_1509_40_S_1	Upregulated	Upregulated	D	D
TC199073_2446_36_S_1	Upregulated	Upregulated	D	D
TC199078_1826_37_S_1	Upregulated	Upregulated	D	D
TC199079_1586_40_S_1	Upregulated	Upregulated	D	D
TC199085_1051_40_S_1	Upregulated	Upregulated	D	D
TC199101_1640_40_S_1	Upregulated	Upregulated	D	D
TC199108_649_38_S_1	Upregulated	Upregulated	D	D
TC199122_609_40_S_1	Upregulated	Upregulated	D	D
TC199126_575_35_S_1	Upregulated	Upregulated	D	D
TC199130_320_40_S_1	Upregulated	Upregulated	D	D
TC199131_540_40_S_1	Upregulated	Upregulated	D	D
TC199145_669_35_S_1	Upregulated	Upregulated	D	D
TC199173_494_40_S_1	Upregulated	Upregulated	D	D
TC199179_1914_40_S_1	Upregulated	Upregulated	D	D
TC199180_1143_38_S_1	Upregulated	Upregulated	D	D
TC199196_1607_39_S_1	Upregulated	Upregulated	D	D
TC199207_555_39_S_1	Upregulated	Upregulated	D	D
TC199209_838_40_S_1	Upregulated	Upregulated	D	D
TC199210_39_36_S_1	Upregulated	Upregulated	D	D
TC199211_946_35_S_1	Upregulated	Upregulated	D	D
TC199216_399_40_S_1	Upregulated	Upregulated	D	D
TC199220_1442_40_S_1	Upregulated	Upregulated	D	D
TC199221_1515_40_S_1	Upregulated	Upregulated	D	D
TC199223_530_40_S_1	Upregulated	Upregulated	D	D
TC199230_714_35_S_1	Upregulated	Upregulated	D	D
TC199237_1567_40_S_1	Upregulated	Upregulated	D	D
TC199245_1240_40_S_1	Upregulated	Upregulated	D	D
TC199247_841_36_S_1	Upregulated	Upregulated	D	D
TC199253_1439_39_S_1	Upregulated	Upregulated	D	D
TC199261_2518_40_S_1	Upregulated	Upregulated	D	D
TC199263_293_35_S_1	Upregulated	Upregulated	D	D
TC199278_625_38_S_1	Upregulated	Upregulated	D	D
TC199280_532_39_S_1	Upregulated	Upregulated	D	D
TC199288_716_35_S_1	Upregulated	Upregulated	D	D
TC199289_555_35_S_1	Upregulated	Upregulated	D	D
TC199293_479_40_S_1	Upregulated	Upregulated	D	D
TC199296_2563_36_S_1	Upregulated	Upregulated	D	D
TC199300_1139_37_S_1	Upregulated	Upregulated	D	D
TC199308_604_40_S_1	Upregulated	Upregulated	D	D
TC199311_494_38_S_1	Upregulated	Upregulated	D	D
TC199316_631_34_X3_1	Upregulated	Upregulated	D	D
TC199319_585_40_S_1	Upregulated	Upregulated	D	D
TC199320_686_35_S_1	Upregulated	Upregulated	D	D
TC199323_580_36_S_1	Upregulated	Upregulated	D	D
TC199331_567_36_S_1	Upregulated	Upregulated	D	D
TC199342_561_40_S_1	Upregulated	Upregulated	D	D
TC199343_81_40_S_1	Upregulated	Upregulated	D	D
TC199351_772_35_S_1	Upregulated	Upregulated	D	D
TC199352_1334_35_S_1	Upregulated	Upregulated	D	D
TC199363_619_35_S_1	Upregulated	Upregulated	D	D
TC199373_737_34_X2_1	Upregulated	Upregulated	D	D
TC199378_550_40_S_1	Upregulated	Upregulated	D	D
TC199385_1057_40_S_1	Upregulated	Upregulated	D	D
TC199404_918_40_S_1	Upregulated	Upregulated	D	D
TC199422_1528_40_S_1	Upregulated	Upregulated	D	D
TC199423_679_40_S_1	Upregulated	Upregulated	D	D
TC199425_661_40_S_1	Upregulated	Upregulated	D	D
TC199429_1160_35_S_1	Upregulated	Upregulated	D	D
TC199430_672_40_S_1	Upregulated	Upregulated	D	D
TC199433_958_40_S_1	Upregulated	Upregulated	D	D
TC199437_695_34_X2_1	Upregulated	Upregulated	D	D
TC199440_1750_40_S_1	Upregulated	Upregulated	D	D
TC199441_894_35_S_1	Upregulated	Upregulated	D	D
TC199447_598_40_S_1	Upregulated	Upregulated	D	D
TC199455_880_38_S_1	Upregulated	Upregulated	D	D
TC199458_729_40_S_1	Upregulated	Upregulated	D	D
TC199466_238_41_S_1	Upregulated	Upregulated	D	D
TC199468_877_36_X2_1	Upregulated	Upregulated	D	D
TC199469_882_37_S_1	Upregulated	Upregulated	D	D
TC199474_1089_40_S_1	Upregulated	Upregulated	D	D
TC199480_1472_40_S_1	Upregulated	Upregulated	D	D
TC199488_726_36_S_1	Upregulated	Upregulated	D	D
TC199491_630_40_S_1	Upregulated	Upregulated	D	D
TC199501_1054_37_S_1	Upregulated	Upregulated	D	D
TC199503_1096_38_S_1	Upregulated	Upregulated	D	D
TC199505_1503_38_S_1	Upregulated	Upregulated	D	D
TC199506_643_40_S_1	Upregulated	Upregulated	D	D
TC199517_1156_40_S_1	Upregulated	Upregulated	D	D
TC199522_1014_40_S_1	Upregulated	Upregulated	D	D
TC199523_154_41_X3_1	Upregulated	Upregulated	D	D
TC199526_693_35_S_1	Upregulated	Upregulated	D	D
TC199530_2052_36_S_1	Upregulated	Upregulated	D	D
TC199532_597_36_S_1	Upregulated	Upregulated	D	D
TC199533_1030_40_S_1	Upregulated	Upregulated	D	D
TC199535_688_35_S_1	Upregulated	Upregulated	D	D
TC199539_727_41_X2_1	Upregulated	Upregulated	D	D
TC199541_710_35_S_1	Upregulated	Upregulated	D	D
TC199561_629_39_S_1	Upregulated	Upregulated	D	D
TC199568_895_40_S_1	Upregulated	Upregulated	D	D
TC199583_698_40_S_1	Upregulated	Upregulated	D	D
TC199585_721_39_S_1	Upregulated	Upregulated	D	D
TC199587_677_35_S_1	Upregulated	Upregulated	D	D
TC199598_667_37_S_1	Upregulated	Upregulated	D	D
TC199608_821_35_S_1	Upregulated	Upregulated	D	D
TC199614_1432_39_S_1	Upregulated	Upregulated	D	D
TC199619_3564_37_X2_1	Upregulated	Upregulated	D	D
TC199631_175_36_S_1	Upregulated	Upregulated	D	D
TC199648_668_39_X2_1	Upregulated	Upregulated	D	D
TC199654_573_40_S_1	Upregulated	Upregulated	D	D
TC199658_786_38_S_1	Upregulated	Upregulated	D	D
TC199677_724_35_S_1	Upregulated	Upregulated	D	D
TC199679_1015_35_S_1	Upregulated	Upregulated	D	D
TC199680_1973_40_S_1	Upregulated	Upregulated	D	D
TC199682_1170_40_S_1	Upregulated	Upregulated	D	D
TC199683_660_38_S_1	Upregulated	Upregulated	D	D
TC199690_649_36_S_1	Upregulated	Upregulated	D	D
TC199696_414_40_S_1	Upregulated	Upregulated	D	D
TC199707_1619_40_S_1	Upregulated	Upregulated	D	D
TC199709_455_38_S_1	Upregulated	Upregulated	D	D
TC199710_513_39_S_1	Upregulated	Upregulated	D	D
TC199721_630_35_S_1	Upregulated	Upregulated	D	D
TC199725_900_40_S_1	Upregulated	Upregulated	D	D
TC199727_2661_35_S_1	Upregulated	Upregulated	D	D
TC199731_641_40_S_1	Upregulated	Upregulated	D	D
TC199736_791_40_S_1	Upregulated	Upregulated	D	D
TC199737_1058_39_S_1	Upregulated	Upregulated	D	D
TC199748_780_40_S_1	Upregulated	Upregulated	D	D
TC199749_958_40_S_1	Upregulated	Upregulated	D	D
TC199757_680_39_S_1	Upregulated	Upregulated	D	D
TC199773_595_38_S_1	Upregulated	Upregulated	D	D
TC199774_836_34_X2_1	Upregulated	Upregulated	D	D
TC199775_1048_35_S_1	Upregulated	Upregulated	D	D
TC199778_1270_40_S_1	Upregulated	Upregulated	D	D
TC199779_981_34_S_1	Upregulated	Upregulated	D	D
TC199781_1167_39_S_1	Upregulated	Upregulated	D	D
TC199786_1703_40_S_1	Upregulated	Upregulated	D	D
TC199792_950_39_S_1	Upregulated	Upregulated	D	D
TC199800_1486_40_S_1	Upregulated	Upregulated	D	D
TC199804_1204_40_S_1	Upregulated	Upregulated	D	D
TC199808_1028_35_S_1	Upregulated	Upregulated	D	D
TC199820_210_39_S_1	Upregulated	Upregulated	D	D
TC199829_1234_38_S_1	Upregulated	Upregulated	D	D
TC199830_714_40_S_1	Upregulated	Upregulated	D	D
TC199832_1322_40_S_1	Upregulated	Upregulated	D	D
TC199833_2441_35_S_1	Upregulated	Upregulated	D	D
TC199835_1625_40_S_1	Upregulated	Upregulated	D	D
TC199862_686_40_S_1	Upregulated	Upregulated	D	D
TC199870_568_41_X3_1	Upregulated	Upregulated	D	D
TC199873_750_41_S_1	Upregulated	Upregulated	D	D
TC199879_1519_36_S_1	Upregulated	Upregulated	D	D
TC199888_813_39_X2_1	Upregulated	Upregulated	D	D
TC199892_673_35_S_1	Upregulated	Upregulated	D	D
TC199894_293_40_S_1	Upregulated	Upregulated	D	D
TC199899_588_40_S_1	Upregulated	Upregulated	D	D
TC199906_767_34_X2_1	Upregulated	Upregulated	D	D
TC199909_477_39_S_1	Upregulated	Upregulated	D	D
TC199919_829_39_S_1	Upregulated	Upregulated	D	D
TC199920_713_39_X2_1	Upregulated	Upregulated	D	D
TC199921_17_39_S_1	Upregulated	Upregulated	D	D
TC199922_1651_40_S_1	Upregulated	Upregulated	D	D
TC199924_161_35_S_1	Upregulated	Upregulated	D	D
TC199931_1026_35_S_1	Upregulated	Upregulated	D	D
TC199935_399_40_S_1	Upregulated	Upregulated	D	D
TC199937_683_36_S_1	Upregulated	Upregulated	D	D
TC199942_638_35_S_1	Upregulated	Upregulated	D	D
TC199943_617_40_X2_1	Upregulated	Upregulated	D	D
TC199951_921_35_S_1	Upregulated	Upregulated	D	D
TC199952_833_40_S_1	Upregulated	Upregulated	D	D
TC199965_808_36_S_1	Upregulated	Upregulated	D	D
TC199968_1807_35_S_1	Upregulated	Upregulated	D	D
TC199969_760_35_S_1	Upregulated	Upregulated	D	D
TC199972_1164_40_S_1	Upregulated	Upregulated	D	D
TC199978_642_40_S_1	Upregulated	Upregulated	D	D
TC199982_590_40_S_1	Upregulated	Upregulated	D	D
TC199989_2753_40_S_1	Upregulated	Upregulated	D	D
TC199992_411_40_S_1	Upregulated	Upregulated	D	D
TC199995_528_40_S_1	Upregulated	Upregulated	D	D
TC199996_601_40_S_1	Upregulated	Upregulated	D	D
TC200009_910_40_S_1	Upregulated	Upregulated	D	D
TC200013_1036_40_S_1	Upregulated	Upregulated	D	D
TC200015_721_34_X2_1	Upregulated	Upregulated	D	D
TC200037_593_36_S_1	Upregulated	Upregulated	D	D
TC200038_670_35_S_1	Upregulated	Upregulated	D	D
TC200043_1022_40_S_1	Upregulated	Upregulated	D	D
TC200044_757_39_S_1	Upregulated	Upregulated	D	D
TC200047_590_40_S_1	Upregulated	Upregulated	D	D
TC200054_644_41_X2_1	Upregulated	Upregulated	D	D
TC200063_905_38_S_1	Upregulated	Upregulated	D	D
TC200069_519_40_S_1	Upregulated	Upregulated	D	D
TC200078_906_37_X2_1	Upregulated	Upregulated	D	D
TC200080_1369_38_S_1	Upregulated	Upregulated	D	D
TC200081_803_35_S_1	Upregulated	Upregulated	D	D
TC200085_593_40_S_1	Upregulated	Upregulated	D	D
TC200092_1175_35_S_1	Upregulated	Upregulated	D	D
TC200096_700_40_S_1	Upregulated	Upregulated	D	D
TC200098_962_37_S_1	Upregulated	Upregulated	D	D
TC200100_1279_37_S_1	Upregulated	Upregulated	D	D
TC200109_846_40_S_1	Upregulated	Upregulated	D	D
TC200111_2324_39_S_1	Upregulated	Upregulated	D	D
TC200117_1178_35_S_1	Upregulated	Upregulated	D	D
TC200119_623_40_S_1	Upregulated	Upregulated	D	D
TC200121_863_40_S_1	Upregulated	Upregulated	D	D
TC200127_337_40_S_1	Upregulated	Upregulated	D	D
TC200130_595_38_S_1	Upregulated	Upregulated	D	D
TC200132_782_40_S_1	Upregulated	Upregulated	D	D
TC200148_683_36_X2_1	Upregulated	Upregulated	D	D
TC200157_892_35_S_1	Upregulated	Upregulated	D	D
TC200162_916_36_S_1	Upregulated	Upregulated	D	D
TC200165_662_40_S_1	Upregulated	Upregulated	D	D
TC200168_456_39_S_1	Upregulated	Upregulated	D	D
TC200176_663_37_X2_1	Upregulated	Upregulated	D	D
TC200187_694_35_S_1	Upregulated	Upregulated	D	D
TC200203_433_37_S_1	Upregulated	Upregulated	D	D
TC200207_607_35_S_1	Upregulated	Upregulated	D	D
TC200209_632_39_S_1	Upregulated	Upregulated	D	D
TC200218_2229_35_S_1	Upregulated	Upregulated	D	D
TC200223_1410_37_S_1	Upregulated	Upregulated	D	D
TC200236_866_35_S_1	Upregulated	Upregulated	D	D
TC200237_1051_40_S_1	Upregulated	Upregulated	D	D
TC200253_948_36_S_1	Upregulated	Upregulated	D	D
TC200286_516_37_X2_1	Upregulated	Upregulated	D	D
TC200294_865_40_S_1	Upregulated	Upregulated	D	D
TC200300_1161_37_S_1	Upregulated	Upregulated	D	D
TC200311_702_35_S_1	Upregulated	Upregulated	D	D
TC200313_1102_38_S_1	Upregulated	Upregulated	D	D
TC200314_787_39_S_1	Upregulated	Upregulated	D	D
TC200317_1356_36_S_1	Upregulated	Upregulated	D	D
TC200323_712_40_S_1	Upregulated	Upregulated	D	D
TC200326_536_37_S_1	Upregulated	Upregulated	D	D
TC200331_757_35_S_1	Upregulated	Upregulated	D	D
TC200334_608_39_S_1	Upregulated	Upregulated	D	D
TC200335_629_35_S_1	Upregulated	Upregulated	D	D
TC200346_1126_40_S_1	Upregulated	Upregulated	D	D
TC200348_826_35_S_1	Upregulated	Upregulated	D	D
TC200351_679_39_S_1	Upregulated	Upregulated	D	D
TC200358_633_35_S_1	Upregulated	Upregulated	D	D
TC200362_566_40_S_1	Upregulated	Upregulated	D	D
TC200364_396_41_X2_1	Upregulated	Upregulated	D	D
TC200365_916_38_S_1	Upregulated	Upregulated	D	D
TC200370_942_35_S_1	Upregulated	Upregulated	D	D
TC200373_694_39_S_1	Upregulated	Upregulated	D	D
TC200383_445_40_S_1	Upregulated	Upregulated	D	D
TC200398_146_40_S_1	Upregulated	Upregulated	D	D
TC200399_2612_41_X2_1	Upregulated	Upregulated	D	D
TC200409_615_35_S_1	Upregulated	Upregulated	D	D
TC200415_927_35_S_1	Upregulated	Upregulated	D	D
TC200434_716_40_S_1	Upregulated	Upregulated	D	D
TC200448_654_39_S_1	Upregulated	Upregulated	D	D
TC200453_686_40_S_1	Upregulated	Upregulated	D	D
TC200455_643_41_X2_1	Upregulated	Upregulated	D	D
TC200461_513_39_X5_1	Upregulated	Upregulated	D	D
TC200479_628_38_S_1	Upregulated	Upregulated	D	D
TC200482_1028_35_S_1	Upregulated	Upregulated	D	D
TC200487_586_36_S_1	Upregulated	Upregulated	D	D
TC200509_959_38_S_1	Upregulated	Upregulated	D	D
TC200511_1873_38_S_1	Upregulated	Upregulated	D	D
TC200512_525_40_S_1	Upregulated	Upregulated	D	D
TC200513_1425_40_S_1	Upregulated	Upregulated	D	D
TC200514_780_34_X2_1	Upregulated	Upregulated	D	D
TC200526_421_35_S_1	Upregulated	Upregulated	D	D
TC200527_1585_40_S_1	Upregulated	Upregulated	D	D
TC200529_1824_39_S_1	Upregulated	Upregulated	D	D
TC200531_589_37_S_1	Upregulated	Upregulated	D	D
TC200539_735_40_S_1	Upregulated	Upregulated	D	D
TC200543_790_37_S_1	Upregulated	Upregulated	D	D
TC200552_675_38_S_1	Upregulated	Upregulated	D	D
TC200553_762_40_S_1	Upregulated	Upregulated	D	D
TC200567_1105_35_S_1	Upregulated	Upregulated	D	D
TC200572_781_35_S_1	Upregulated	Upregulated	D	D
TC200576_726_37_S_1	Upregulated	Upregulated	D	D
TC200586_384_40_S_1	Upregulated	Upregulated	D	D
TC200588_602_34_X2_1	Upregulated	Upregulated	D	D
TC200592_657_37_S_1	Upregulated	Upregulated	D	D
TC200602_527_37_S_1	Upregulated	Upregulated	D	D
TC200610_1203_37_S_1	Upregulated	Upregulated	D	D
TC200612_949_40_S_1	Upregulated	Upregulated	D	D
TC200630_914_38_S_1	Upregulated	Upregulated	D	D
TC200631_1173_40_S_1	Upregulated	Upregulated	D	D
TC200661_2147_40_S_1	Upregulated	Upregulated	D	D
TC200662_1026_35_S_1	Upregulated	Upregulated	D	D
TC200663_49_40_S_1	Upregulated	Upregulated	D	D
TC200673_590_40_S_1	Upregulated	Upregulated	D	D
TC200678_1100_36_S_1	Upregulated	Upregulated	D	D
TC200680_1296_38_S_1	Upregulated	Upregulated	D	D
TC200686_2057_40_S_1	Upregulated	Upregulated	D	D
TC200689_113_35_S_1	Upregulated	Upregulated	D	D
TC200696_1013_37_S_1	Upregulated	Upregulated	D	D
TC200697_1626_35_S_1	Upregulated	Upregulated	D	D
TC200713_962_40_S_1	Upregulated	Upregulated	D	D
TC200723_712_40_S_1	Upregulated	Upregulated	D	D
TC200725_435_39_S_1	Upregulated	Upregulated	D	D
TC200737_657_37_S_1	Upregulated	Upregulated	D	D
TC200745_325_35_S_1	Upregulated	Upregulated	D	D
TC200748_500_40_S_1	Upregulated	Upregulated	D	D
TC200753_320_35_S_1	Upregulated	Upregulated	D	D
TC200755_732_38_S_1	Upregulated	Upregulated	D	D
TC200757_685_40_S_1	Upregulated	Upregulated	D	D
TC200770_1370_40_S_1	Upregulated	Upregulated	D	D
TC200774_805_40_S_1	Upregulated	Upregulated	D	D
TC200775_452_35_S_1	Upregulated	Upregulated	D	D
TC200776_938_37_S_1	Upregulated	Upregulated	D	D
TC200777_15_41_X4_1	Upregulated	Upregulated	D	D
TC200779_1234_40_S_1	Upregulated	Upregulated	D	D
TC200783_1216_40_S_1	Upregulated	Upregulated	D	D
TC200786_695_38_S_1	Upregulated	Upregulated	D	D
TC200788_802_34_X2_1	Upregulated	Upregulated	D	D
TC200791_577_35_S_1	Upregulated	Upregulated	D	D
TC200797_1190_40_S_1	Upregulated	Upregulated	D	D
TC200801_659_40_S_1	Upregulated	Upregulated	D	D
TC200805_908_40_S_1	Upregulated	Upregulated	D	D
TC200829_1081_40_S_1	Upregulated	Upregulated	D	D
TC200834_131_40_S_1	Upregulated	Upregulated	D	D
TC200838_861_40_S_1	Upregulated	Upregulated	D	D
TC200844_1078_39_S_1	Upregulated	Upregulated	D	D
TC200845_591_40_S_1	Upregulated	Upregulated	D	D
TC200847_1402_38_S_1	Upregulated	Upregulated	D	D
TC200861_800_39_S_1	Upregulated	Upregulated	D	D
TC200863_754_35_S_1	Upregulated	Upregulated	D	D
TC200864_725_40_S_1	Upregulated	Upregulated	D	D
TC200867_682_37_S_1	Upregulated	Upregulated	D	D
TC200868_713_35_S_1	Upregulated	Upregulated	D	D
TC200869_574_36_S_1	Upregulated	Upregulated	D	D
TC200873_613_40_S_1	Upregulated	Upregulated	D	D
TC200875_631_34_X2_1	Upregulated	Upregulated	D	D
TC200899_257_41_X2_1	Upregulated	Upregulated	D	D
TC200904_77_41_X3_1	Upregulated	Upregulated	D	D
TC200905_1430_40_S_1	Upregulated	Upregulated	D	D
TC200912_1601_40_S_1	Upregulated	Upregulated	D	D
TC200914_678_40_S_1	Upregulated	Upregulated	D	D
TC200925_1393_35_S_1	Upregulated	Upregulated	D	D
TC200929_1349_38_S_1	Upregulated	Upregulated	D	D
TC200931_653_34_X2_1	Upregulated	Upregulated	D	D
TC200934_561_40_S_1	Upregulated	Upregulated	D	D
TC200939_2434_37_S_1	Upregulated	Upregulated	D	D
TC200940_631_40_S_1	Upregulated	Upregulated	D	D
TC200943_1095_40_S_1	Upregulated	Upregulated	D	D
TC200951_538_37_S_1	Upregulated	Upregulated	D	D
TC200960_1634_40_S_1	Upregulated	Upregulated	D	D
TC200961_683_34_X2_1	Upregulated	Upregulated	D	D
TC200967_621_36_S_1	Upregulated	Upregulated	D	D
TC200970_1004_38_S_1	Upregulated	Upregulated	D	D
TC200985_975_40_S_1	Upregulated	Upregulated	D	D
TC200998_744_36_S_1	Upregulated	Upregulated	D	D
TC201011_572_38_S_1	Upregulated	Upregulated	D	D
TC201013_976_35_S_1	Upregulated	Upregulated	D	D
TC201039_550_39_S_1	Upregulated	Upregulated	D	D
TC201041_1003_40_S_1	Upregulated	Upregulated	D	D
TC201042_597_40_S_1	Upregulated	Upregulated	D	D
TC201053_1217_40_S_1	Upregulated	Upregulated	D	D
TC201057_531_38_S_1	Upregulated	Upregulated	D	D
TC201067_680_34_X2_1	Upregulated	Upregulated	D	D
TC201076_2315_36_S_1	Upregulated	Upregulated	D	D
TC201092_650_34_X2_1	Upregulated	Upregulated	D	D
TC201093_1228_40_S_1	Upregulated	Upregulated	D	D
TC201102_1099_39_S_1	Upregulated	Upregulated	D	D
TC201105_544_37_S_1	Upregulated	Upregulated	D	D
TC201111_1560_38_S_1	Upregulated	Upregulated	D	D
TC201114_1197_40_S_1	Upregulated	Upregulated	D	D
TC201117_1464_39_S_1	Upregulated	Upregulated	D	D
TC201121_978_38_S_1	Upregulated	Upregulated	D	D
TC201123_1322_40_S_1	Upregulated	Upregulated	D	D
TC201128_902_40_S_1	Upregulated	Upregulated	D	D
TC201129_1273_40_S_1	Upregulated	Upregulated	D	D
TC201130_55_41_S_1	Upregulated	Upregulated	D	D
TC201132_391_40_S_1	Upregulated	Upregulated	D	D
TC201137_389_38_S_1	Upregulated	Upregulated	D	D
TC201138_914_35_S_1	Upregulated	Upregulated	D	D
TC201140_1147_39_X4_1	Upregulated	Upregulated	D	D
TC201142_1462_36_S_1	Upregulated	Upregulated	D	D
TC201147_594_39_S_1	Upregulated	Upregulated	D	D
TC201155_528_39_S_1	Upregulated	Upregulated	D	D
TC201183_504_35_S_1	Upregulated	Upregulated	D	D
TC201205_598_38_S_1	Upregulated	Upregulated	D	D
TC201212_750_37_S_1	Upregulated	Upregulated	D	D
TC201232_548_39_S_1	Upregulated	Upregulated	D	D
TC201235_2321_38_S_1	Upregulated	Upregulated	D	D
TC201247_1520_40_S_1	Upregulated	Upregulated	D	D
TC201258_583_40_S_1	Upregulated	Upregulated	D	D
TC201260_1296_40_S_1	Upregulated	Upregulated	D	D
TC201261_12_40_S_1	Upregulated	Upregulated	D	D
TC201265_854_40_S_1	Upregulated	Upregulated	D	D
TC201269_699_37_S_1	Upregulated	Upregulated	D	D
TC201275_532_34_X2_1	Upregulated	Upregulated	D	D
TC201278_1281_40_S_1	Upregulated	Upregulated	D	D
TC201290_986_39_S_1	Upregulated	Upregulated	D	D
TC201293_700_39_S_1	Upregulated	Upregulated	D	D
TC201294_1112_39_X2_1	Upregulated	Upregulated	D	D
TC201297_762_35_S_1	Upregulated	Upregulated	D	D
TC201302_544_38_S_1	Upregulated	Upregulated	D	D
TC201305_1234_40_S_1	Upregulated	Upregulated	D	D
TC201312_1530_40_S_1	Upregulated	Upregulated	D	D
[truncated: 13,448 more rows]
