# Supplementary material for: Structural and functional dissection of differentially expressed tomato WRKY transcripts in host defense response against the vascular wilt pathogen (Fusarium oxysporum f. sp. lycopersici)
Source: PLoS One. 2018 Apr 30;13(4):e0193922. doi: 10.1371/journal.pone.0193922 (PMC5927432; doi:10.1371/journal.pone.0193922)
Supplement: S5 Table — The higher value of score indicate the more frequent interaction exist between two associated proteins. (XLS) [file pone.0193922.s015.xls]

## Sheet: Supplementary Table 5
GO Term ID	Description	frequency	plot_X	plot_Y	plot_size	uniqueness	dispensability
GO:0015698	inorganic anion transport	0.0077	-0.419	-6.579	5.583	0.883	0
GO:0006865	amino acid transport	0.0098	null	null	5.689	0.872	0.787
GO:0043900	regulation of multi-organism process	0.003	4.253	5.971	5.17	0.776	0
GO:0070370	cellular heat acclimation	0	6.255	-0.643	1.944	0.707	0
GO:0009942	longitudinal axis specification	0	-3.216	-3.241	1.845	0.85	0.031
GO:0010214	seed coat development	0	null	null	2.223	0.845	0.706
GO:0009793	embryo development ending in seed dormancy	0.0001	null	null	3.6	0.827	0.845
GO:0009960	endosperm development	0	null	null	2.328	0.839	0.738
GO:0009697	salicylic acid biosynthetic process	0	-3.797	2.98	3.108	0.897	0.037
GO:0006464	cellular protein modification process	0.029	-1.775	6.398	6.158	0.872	0.04
GO:0009407	toxin catabolic process	0	-2.193	1.754	3.095	0.919	0.053
GO:0019684	photosynthesis, light reaction	0.0009	-0.14	-2.566	4.627	0.958	0.054
GO:0000226	microtubule cytoskeleton organization	0.0005	-2.854	0.356	4.42	0.898	0.056
GO:0008608	attachment of spindle microtubules to kinetochore	0.0001	null	null	3.389	0.792	0.743
GO:0000911	cytokinesis by cell plate formation	0	-0.663	-0.751	3.306	0.933	0.057
GO:0030010	establishment of cell polarity	0.0001	-1.154	-1.583	3.541	0.939	0.059
GO:0008219	cell death	0.0028	0.455	-1.452	5.141	0.905	0.075
GO:0010363	regulation of plant-type hypersensitive response	0	null	null	3.325	0.597	0.736
GO:0043069	negative regulation of programmed cell death	0.0005	null	null	4.391	0.795	0.869
GO:0009693	ethylene biosynthetic process	0	-0.579	1.59	2.858	0.948	0.084
GO:0009718	anthocyanin-containing compound biosynthetic process	0	-5.434	1.411	2.735	0.93	0.166
GO:0009723	response to ethylene	0.0001	7.235	-2.038	3.385	0.66	0.191
GO:0009733	response to auxin	0.0001	null	null	3.707	0.649	0.749
GO:0009873	ethylene-activated signaling pathway	0	null	null	3.181	0.594	0.705
GO:0009685	gibberellin metabolic process	0	-3.955	-0.276	2.612	0.928	0.196
GO:0010310	regulation of hydrogen peroxide metabolic process	0	2.27	6.929	3.08	0.877	0.201
GO:0007263	nitric oxide mediated signal transduction	0	5.792	3.61	2.544	0.713	0.207
GO:0006885	regulation of pH	0.0002	2.879	7.076	4.075	0.883	0.229
GO:0006396	RNA processing	0.0278	-2.168	6.713	6.141	0.884	0.251
GO:0006914	autophagy	0.001	-1.426	1.214	4.69	0.95	0.266
GO:0010508	positive regulation of autophagy	0.0001	1.773	5.863	3.5	0.854	0.281
GO:0006887	exocytosis	0.0003	-1.219	-6.206	4.231	0.894	0.282
GO:0006857	oligopeptide transport	0.0007	-1.169	-6.667	4.544	0.902	0.299
GO:0080169	cellular response to boron-containing substance deprivation	0	6.373	-0.018	0.477	0.682	0.302
GO:0015074	DNA integration	0.0078	-3.042	6.283	5.59	0.908	0.303
GO:0045492	xylan biosynthetic process	0	-3.438	3.527	3.166	0.87	0.307
GO:0010413	glucuronoxylan metabolic process	0	null	null	3.162	0.93	0.811
GO:0019375	galactolipid biosynthetic process	0	-4.266	1.425	3.055	0.911	0.318
GO:0006952	defense response	0.0057	7.392	-0.112	5.452	0.657	0.332
GO:0009957	epidermal cell fate specification	0	-3.783	-3.062	2.334	0.88	0.336
GO:0010193	response to ozone	0	7.517	-2.009	2.13	0.656	0.358
GO:0043620	regulation of DNA-templated transcription in response to stress	0	5.04	3.575	2.938	0.63	0.379
GO:0050691	regulation of defense response to virus by host	0	6.073	1.838	2.821	0.62	0.409
GO:0034976	response to endoplasmic reticulum stress	0.0001	8.178	-0.11	3.742	0.699	0.428
GO:0009695	jasmonic acid biosynthetic process	0	-4.684	1.86	3.024	0.909	0.447
GO:0052542	defense response by callose deposition	0	5.672	-3.095	2.615	0.686	0.448
GO:0009555	pollen development	0.0001	-3.927	-3.34	3.371	0.864	0.457
GO:0006826	iron ion transport	0.0016	-0.74	-6.889	4.897	0.904	0.468
GO:0009625	response to insect	0	6.684	1.587	2.555	0.699	0.468
GO:0009624	response to nematode	0	6.564	1.463	2.561	0.698	0.469
GO:0010055	atrichoblast differentiation	0	-3.802	-3.304	0.903	0.863	0.47
GO:0043090	amino acid import	0	-1.129	-6.537	2.978	0.905	0.475
GO:0002679	respiratory burst involved in defense response	0	8.172	-0.554	2.866	0.687	0.492
GO:0035304	regulation of protein dephosphorylation	0.0001	0.805	7.217	3.354	0.835	0.508
GO:0009611	response to wounding	0.0011	7.649	-0.192	4.744	0.687	0.511
GO:0007165	signal transduction	0.038	5.852	2.517	6.277	0.553	0.525
GO:0035556	intracellular signal transduction	0.0272	null	null	6.131	0.562	0.912
GO:0009961	response to 1-aminocyclopropane-1-carboxylic acid	0	5.62	-2.37	0.602	0.708	0.525
GO:0001666	response to hypoxia	0.0002	6.819	-0.528	3.98	0.667	0.527
GO:0034605	cellular response to heat	0.0002	null	null	3.909	0.646	0.844
GO:0006970	response to osmotic stress	0.0003	null	null	4.107	0.662	0.768
GO:0009409	response to cold	0.0002	null	null	4.074	0.66	0.865
GO:0009408	response to heat	0.0012	null	null	4.778	0.632	0.753
GO:0010106	cellular response to iron ion starvation	0	7.882	0.783	2.78	0.655	0.528
GO:0009846	pollen germination	0	1.752	-2.326	2.571	0.788	0.53
GO:0048544	recognition of pollen	0.0001	null	null	3.652	0.703	0.85
GO:0006457	protein folding	0.0086	-2.037	6.115	5.633	0.899	0.535
GO:0010583	response to cyclopentenone	0	6.521	-2.128	2.843	0.687	0.553
GO:0006612	protein targeting to membrane	0.0011	-1.837	-5.689	4.733	0.857	0.56
GO:0015824	proline transport	0.0002	-1.098	-6.754	4.079	0.893	0.566
GO:0015706	nitrate transport	0.0003	-0.198	-6.503	4.113	0.895	0.569
GO:0046777	protein autophosphorylation	0.0002	-1.928	5.927	4.038	0.903	0.575
GO:0030968	endoplasmic reticulum unfolded protein response	0.0001	6.903	2.294	3.363	0.574	0.586
GO:0045892	negative regulation of transcription, DNA-templated	0.0042	0.812	6.556	5.322	0.731	0.588
GO:0006355	regulation of transcription, DNA-templated	0.0842	null	null	6.622	0.679	1.215
GO:0006351	transcription, DNA-templated	0.0901	null	null	6.652	0.778	1.978
GO:0045893	positive regulation of transcription, DNA-templated	0.0019	null	null	4.983	0.756	0.824
GO:0000122	negative regulation of transcription from RNA polymerase II promoter	0.0004	null	null	4.302	0.779	0.819
GO:0042742	defense response to bacterium	0.0008	6.845	0.762	4.569	0.575	0.596
GO:0031347	regulation of defense response	0.0031	null	null	5.181	0.575	0.956
GO:0031348	negative regulation of defense response	0.0028	null	null	5.144	0.549	0.786
GO:0016045	detection of bacterium	0	null	null	2.944	0.677	0.77
GO:0002237	response to molecule of bacterial origin	0.0002	null	null	3.952	0.564	0.883
GO:0009617	response to bacterium	0.0009	null	null	4.661	0.626	0.762
GO:0070301	cellular response to hydrogen peroxide	0.0005	7.498	-0.726	4.414	0.58	0.602
GO:0042542	response to hydrogen peroxide	0.0006	null	null	4.451	0.603	0.816
GO:0009616	virus induced gene silencing	0	6.363	2.025	2.953	0.61	0.606
GO:0001522	pseudouridine synthesis	0.0034	-1.408	6.866	5.223	0.881	0.612
GO:0009595	detection of biotic stimulus	0	6.467	0.886	3.258	0.707	0.614
GO:0009644	response to high light intensity	0	6.39	-1.252	3.301	0.714	0.616
GO:0009646	response to absence of light	0	null	null	2.332	0.739	0.879
GO:0048451	petal formation	0	-3.293	-3.133	2.824	0.831	0.616
GO:0048527	lateral root development	0	null	null	2.885	0.84	0.788
GO:0010150	leaf senescence	0	null	null	2.671	0.853	0.773
GO:0048453	sepal formation	0	null	null	2.824	0.831	0.918
GO:1900056	negative regulation of leaf senescence	0	null	null	1.342	0.782	0.854
GO:0010120	camalexin biosynthetic process	0	-4.471	2.766	1.681	0.906	0.62
GO:0000165	MAPK cascade	0.0005	4.648	3.747	4.425	0.607	0.621
GO:0010043	response to zinc ion	0	6.558	-2.282	2.817	0.714	0.626
GO:0009612	response to mechanical stimulus	0.0001	7.057	0.113	3.632	0.657	0.642
GO:0009627	systemic acquired resistance	0.0001	7.303	0.976	3.415	0.619	0.644
GO:0009816	defense response to bacterium, incompatible interaction	0	null	null	2.403	0.645	0.875
GO:0009651	response to salt stress	0.0001	7.284	-0.729	3.664	0.678	0.645
GO:0050832	defense response to fungus	0.0001	7.355	1.001	3.618	0.622	0.662
GO:1900150	regulation of defense response to fungus	0	null	null	1.996	0.644	0.806
GO:0009620	response to fungus	0.0001	6.744	1.214	3.755	0.661	0.664
GO:1900425	negative regulation of defense response to bacterium	0	6.43	2.494	1.724	0.63	0.666
GO:0010050	vegetative phase change	0	-3.681	-3.259	2.703	0.851	0.67
GO:0010200	response to chitin	0	7.137	-2.11	3.243	0.652	0.672
GO:0006412	translation	0.047	-2.142	6.095	6.369	0.858	0.672
GO:0032107	regulation of response to nutrient levels	0	6.641	2.857	3.24	0.656	0.679
GO:0016036	cellular response to phosphate starvation	0.0001	null	null	3.792	0.619	0.762
GO:0006346	methylation-dependent chromatin silencing	0	0.559	6.406	3.162	0.75	0.684
GO:0031048	chromatin silencing by small RNA	0	null	null	3.089	0.778	0.885
GO:0051567	histone H3-K9 methylation	0.0001	null	null	3.448	0.852	0.727
GO:0009414	response to water deprivation	0.0001	7.102	-1.189	3.547	0.57	0.691
GO:0009753	response to jasmonic acid	0.0001	null	null	3.383	0.627	0.793
GO:0009751	response to salicylic acid	0.0001	null	null	3.367	0.631	0.792
GO:0010167	response to nitrate	0	null	null	2.92	0.657	0.752
GO:0009738	abscisic acid-activated signaling pathway	0	null	null	3.263	0.56	0.868
GO:0009737	response to abscisic acid	0.0001	null	null	3.558	0.619	0.81
GO:0009739	response to gibberellin	0	null	null	2.867	0.644	0.748
GO:0009867	jasmonic acid mediated signaling pathway	0	null	null	3.259	0.559	0.782
GO:0009862	systemic acquired resistance, salicylic acid mediated signaling pathway	0	null	null	3.161	0.467	0.981
GO:0009863	salicylic acid mediated signaling pathway	0	null	null	3.328	0.561	0.811
GO:0009864	induced systemic resistance, jasmonic acid mediated signaling pathway	0	null	null	1.556	0.521	0.837
GO:0042631	cellular response to water deprivation	0	null	null	2.695	0.536	0.873
GO:0006817	phosphate ion transport	0.0028	-0.811	-6.861	5.145	0.887	0.695
