# Supplementary material for: Structural and functional dissection of differentially expressed tomato WRKY transcripts in host defense response against the vascular wilt pathogen (Fusarium oxysporum f. sp. lycopersici)
Source: PLoS One. 2018 Apr 30;13(4):e0193922. doi: 10.1371/journal.pone.0193922 (PMC5927432; doi:10.1371/journal.pone.0193922)
Supplement: S6 Table — (XLS) [file pone.0193922.s016.xls]

## Sheet: Promoter
//
____________________________________________________________________________
-10PEHVPSBD	93	(+)	TATTCT	S000392
SEF1MOTIF	295	(-)	ATATTTAWW	S000006
SEF1MOTIF	638	(-)	ATATTTAWW	S000006
CAATBOX1	38	(-)	CAAT	S000028
-300ELEMENT	40	(+)	TGHAAARK	S000122
ABRELATERD1	845	(+)	ACGTG	S000414
ABRERATCAL	467	(+)	MACGYGB	S000507
CAATBOX1	236	(-)	CAAT	S000028
CAATBOX1	241	(-)	CAAT	S000028
ACGTATERD1	845	(+)	ACGT	S000415
CAATBOX1	290	(-)	CAAT	S000028
ANAERO1CONSENSUS	229	(+)	AAACAAA	S000477
CAATBOX1	366	(-)	CAAT	S000028
ANAERO2CONSENSUS	495	(+)	AGCAGC	S000478	One of 16 motifs found in silico in promoters of 13 anaerobic genes involved in the fermentative pathway (anaerobic set1) (Mohanty et al., 2005)
CAATBOX1	398	(-)	CAAT	S000028
ARR1AT	214	(+)	NGATT	S000454
CAATBOX1	402	(-)	CAAT	S000028
ARR1AT	348	(+)	NGATT	S000454
ARR1AT	396	(+)	NGATT	S000454
ARR1AT	400	(+)	NGATT	S000454	"ARR1-binding element" found in Arabidopsis; ARR1 is a response regulator; N=G/A/C/T; AGATT is found in the promoter of rice non-symbiotic haemoglobin-2 (NSHB) gene (Ross et al., 2004)
ARR1AT	404	(+)	NGATT	S000454
CAATBOX1	406	(-)	CAAT	S000028
ARR1AT	589	(+)	NGATT	S000454
CAATBOX1	482	(-)	CAAT	S000028
ARR1AT	833	(+)	NGATT	S000454
CAATBOX1	835	(-)	CAAT	S000028
CAATBOX1	910	(-)	CAAT	S000028
GATABOX	61	(-)	GATA	S000039
GATABOX	70	(-)	GATA	S000039
BIHD1OS	755	(+)	TGTCA	S000498
BOXIINTPATPB	168	(+)	ATAGAA	S000296
BOXIINTPATPB	649	(+)	ATAGAA	S000296
BOXIINTPATPB	654	(+)	ATAGAA	S000296
GATABOX	82	(-)	GATA	S000039
GATABOX	245	(-)	GATA	S000039
GATABOX	317	(-)	GATA	S000039
GATABOX	531	(-)	GATA	S000039
GATABOX	644	(-)	GATA	S000039
CAATBOX1	371	(+)	CAAT	S000028
GATABOX	762	(-)	GATA	S000039
GATABOX	800	(-)	GATA	S000039
GATABOX	867	(-)	GATA	S000039
GATABOX	922	(-)	GATA	S000039
CAATBOX1	491	(+)	CAAT	S000028
CAATBOX1	516	(+)	CAAT	S000028
CAATBOX1	553	(+)	CAAT	S000028
CAATBOX1	672	(+)	CAAT	S000028
CAATBOX1	758	(+)	CAAT	S000028
MARTBOX	658	(-)	TTWTWTTWTT	S000067	DE expression module 1) found in the cis-regulatory element in the
MARTBOX	816	(-)	TTWTWTTWTT	S000067	DE distal region of the phosphoenolpyruvate carboxylase (ppcA1) of
MARTBOX	817	(-)	TTWTWTTWTT	S000067	DE the C4 dicot F. trinervia; Y=T/C;
CACTFTPPCA1	50	(+)	YACT	S000449	Tetra nucleotide (CACT) is a key component of Mem1 (mesophyll expression module 1) found in the cis-regulatory element in the distal region of the phosphoenolpyruvate carboxylase (ppcA1) of the C4 dicot F. trinervia;
CACTFTPPCA1	125	(+)	YACT	S000449
CACTFTPPCA1	198	(+)	YACT	S000449
POLASIG1	120	(-)	AATAAA	S000080
POLASIG1	287	(-)	AATAAA	S000080
POLASIG1	694	(-)	AATAAA	S000080
CACTFTPPCA1	688	(+)	YACT	S000449
POLASIG1	744	(-)	AATAAA	S000080
POLASIG2	701	(-)	AATTAAA	S000081
CACTFTPPCA1	876	(+)	YACT	S000449
CACTFTPPCA1	914	(+)	YACT	S000449
CCAATBOX1	552	(+)	CCAAT	S000030
POLASIG3	579	(-)	AATAAT	S000088
CGCGBOXAT	468	(+)	VCGCGB	S000501
CPBCSPOR	129	(+)	TATTAG	S000491
POLASIG3	772	(-)	AATAAT	S000088
CURECORECR	440	(+)	GTAC	S000493
ROOTMOTIFTAPOX1	89	(-)	ATATT	S000098
CURECORECR	513	(+)	GTAC	S000493
ROOTMOTIFTAPOX1	299	(-)	ATATT	S000098
DOFCOREZM	138	(+)	AAAG	S000265
ROOTMOTIFTAPOX1	642	(-)	ATATT	S000098	Non-photosynthetic PEPC gene; Maize Dof2 supressed the C4PEPC promoter;
ROOTMOTIFTAPOX1	795	(-)	ATATT	S000098
DOFCOREZM	264	(+)	AAAG	S000265
DOFCOREZM	271	(+)	AAAG	S000265	Core site required for binding of Dof proteins in maize (Z.m.); Dof proteins are DNA binding proteins, with presumably only one zinc finger, and are unique to plants; Four cDNAs encoding Dof proteins, Dof1, Dof2, Dof3 and PBF, have been isolated from maize; PBF is an endosperm specific Dof protein that binds to prolamin box; Maize Dof1 enhances transcription from the promoters of both cytosolic o…
DOFCOREZM	335	(+)	AAAG	S000265
DOFCOREZM	346	(+)	AAAG	S000265
DOFCOREZM	359	(+)	AAAG	S000265
DOFCOREZM	385	(+)	AAAG	S000265
ROOTMOTIFTAPOX1	865	(-)	ATATT	S000098
DOFCOREZM	545	(+)	AAAG	S000265
DOFCOREZM	609	(+)	AAAG	S000265
SEF4MOTIFGM7S	29	(-)	RTTTTTR	S000103
DOFCOREZM	667	(+)	AAAG	S000265
SEF4MOTIFGM7S	143	(-)	RTTTTTR	S000103
DOFCOREZM	735	(+)	AAAG	S000265
DOFCOREZM	824	(+)	AAAG	S000265
DOFCOREZM	887	(+)	AAAG	S000265
SEF4MOTIFGM7S	707	(-)	RTTTTTR	S000103
SEF4MOTIFGM7S	749	(-)	RTTTTTR	S000103
E2FCONSENSUS	373	(+)	WTTSSCSS	S000476
TATABOX2	720	(-)	TATAAAT	S000109
EBOXBNNAPA	50	(+)	CANNTG	S000144
TATABOX4	892	(-)	TATATAA	S000111
EBOXBNNAPA	419	(+)	CANNTG	S000144
EECCRCAH1	902	(+)	GANTTNC	S000494
ELRECOREPCRP1	605	(-)	TTGACC	S000142
EBOXBNNAPA	50	(-)	CANNTG	S000144
EBOXBNNAPA	419	(-)	CANNTG	S000144
GATABOX	80	(+)	GATA	S000039
MYBCORE	419	(-)	CNGTTR	S000176
GATABOX	86	(+)	GATA	S000039	"GATA box"; GATA motif in CaMV 35S promoter; Binding with ASF-2; Three GATA box repeats were found in the promoter of Petunia (P.h.) chlorophyll a/b binding protein, Cab22 gene; Required for high level, light regulated, and tissue specific expression; Conserved in the promoter of all LHCII type I Cab genes (Lam and Chua ,1989)
GATABOX	141	(+)	GATA	S000039
MYBST1	317	(-)	GGATA	S000180
MYBST1	867	(-)	GGATA	S000180
GATABOX	354	(+)	GATA	S000039
GATABOX	363	(+)	GATA	S000039
GATABOX	381	(+)	GATA	S000039
GATABOX	424	(+)	GATA	S000039
SP8BFIBSP8BIB	573	(-)	TACTATT	S000184
GT1CONSENSUS	596	(-)	GRWAAW	S000198
GT1CONSENSUS	597	(-)	GRWAAW	S000198
GT1CONSENSUS	760	(-)	GRWAAW	S000198
GT1CONSENSUS	798	(-)	GRWAAW	S000198
IBOXCORE	761	(-)	GATAA	S000199
IBOXCORE	799	(-)	GATAA	S000199
GT1CONSENSUS	86	(+)	GRWAAW	S000198
GT1CONSENSUS	141	(+)	GRWAAW	S000198
GT1CONSENSUS	253	(+)	GRWAAW	S000198	Consensus GT-1 binding site in many light-regulated genes, e.g., RBCS from many species, PHYA from oat and rice, spinach RCA and PETA, and bean CHS15; R=A/G; W=A/T; For a compilation of related GT elements and factors, see Villain et al. (1996); GT-1 can stabilize the TFIIA-TBP-DNA (TATA box) complex; The activation mechanism of GT-1 may be achieved through direct interaction between TFIIA and GT…
GT1CONSENSUS	267	(+)	GRWAAW	S000198
GT1CONSENSUS	342	(+)	GRWAAW	S000198
GT1CONSENSUS	343	(+)	GRWAAW	S000198
GT1CONSENSUS	354	(+)	GRWAAW	S000198
GT1CONSENSUS	381	(+)	GRWAAW	S000198
TATABOX5	660	(-)	TTATTT	S000203
TATABOX5	766	(-)	TTATTT	S000203
GT1CONSENSUS	657	(+)	GRWAAW	S000198
GT1CONSENSUS	738	(+)	GRWAAW	S000198
POLLEN1LELAT52	507	(-)	AGAAA	S000245
POLLEN1LELAT52	634	(-)	AGAAA	S000245
GT1CONSENSUS	815	(+)	GRWAAW	S000198
GT1CORE	134	(+)	GGTTAA	S000125
GT1GMSCAM4	267	(+)	GAAAAA	S000453
GT1GMSCAM4	343	(+)	GAAAAA	S000453	"GT-1 motif" found in the promoter of soybean (Glycine max) CaM isoform, SCaM-4; Plays a role in pathogen- and salt-induced SCaM-4 gene expression(Park et al.,2004)
GT1GMSCAM4	657	(+)	GAAAAA	S000453	Consensus GT-1 binding site in many light-regulated genes, e.g., RBCS from many species, PHYA from oat and rice, spinach RCA and PETA, and bean CHS15; R=A/G; W=A/T; For a compilation of related GT elements and factors. GT-1 can stabilize the TFIIA-TBP-DNA (TATA box) complex; The activation mechanism of GT-1 may be achieved through direct interaction between TFIIA and GT-1; Binding of GT-1-like fa…
GT1GMSCAM4	815	(+)	GAAAAA	S000453
GTGANTG10	113	(+)	GTGA	S000378
POLLEN1LELAT52	929	(-)	AGAAA	S000245
GTGANTG10	395	(+)	GTGA	S000378
PYRIMIDINEBOXOSRAMY1A	358	(-)	CCTTTT	S000259
GTGANTG10	806	(+)	GTGA	S000378
IBOXCORE	86	(+)	GATAA	S000199
IBOXCORE	141	(+)	GATAA	S000199
IBOXCORE	354	(+)	GATAA	S000199
IBOXCORE	381	(+)	GATAA	S000199
DOFCOREZM	108	(-)	AAAG	S000265
DOFCOREZM	152	(-)	AAAG	S000265
DOFCOREZM	188	(-)	AAAG	S000265
INRNTPSADB	279	(+)	YTCANTYY	S000395
INRNTPSADB	593	(+)	YTCANTYY	S000395
DOFCOREZM	505	(-)	AAAG	S000265
INRNTPSADB	850	(+)	YTCANTYY	S000395
L1BOXATPDF1	525	(+)	TAAATGYA	S000386
MARTBOX	283	(+)	TTWTWTTWTT	S000067
DOFCOREZM	637	(-)	AAAG	S000265
MARTBOX	693	(+)	TTWTWTTWTT	S000067
DOFCOREZM	713	(-)	AAAG	S000265
DOFCOREZM	928	(-)	AAAG	S000265
MYB1LEPR	409	(+)	GTTAGTT	S000443
MYB2CONSENSUSAT	419	(+)	YAACKG	S000409
DOFCOREZM	932	(-)	AAAG	S000265
GCN4OSGLUB1	559	(-)	TGAGTCA	S000277
MYBST1	362	(+)	GGATA	S000180
WBBOXPCWRKY1	541	(-)	TTTGACY	S000310
WBBOXPCWRKY1	605	(-)	TTTGACY	S000310
MYCCONSENSUSAT	50	(+)	CANNTG	S000407
GTGANTG10	197	(-)	GTGA	S000378
MYCCONSENSUSAT	419	(+)	CANNTG	S000407
NODCON1GM	138	(+)	AAAGAT	S000461
NODCON1GM	346	(+)	AAAGAT	S000461
GTGANTG10	449	(-)	GTGA	S000378
NODCON2GM	503	(+)	CTCTT	S000462
NODCON2GM	916	(+)	CTCTT	S000462
NRRBNEXTA	829	(+)	TAGTGGAT	S000242
NTBBF1ARROLB	712	(+)	ACTTTA	S000273
OSE1ROOTNODULE	138	(+)	AAAGAT	S000467
OSE1ROOTNODULE	346	(+)	AAAGAT	S000467
TAAAGSTKST1	188	(-)	TAAAG	S000387
OSE2ROOTNODULE	503	(+)	CTCTT	S000468	One of the consensus sequence motifs of organ-specific elements (OSE) characteristic of the promoters activated in infected cells of root nodules
OSE2ROOTNODULE	916	(+)	CTCTT	S000468
POLASIG1	27	(+)	AATAAA	S000080
TAAAGSTKST1	637	(-)	TAAAG	S000387
TAAAGSTKST1	713	(-)	TAAAG	S000387
POLASIG1	661	(+)	AATAAA	S000080
WBOXATNPR1	542	(-)	TTGAC	S000390
WBOXATNPR1	606	(-)	TTGAC	S000390
POLASIG1	767	(+)	AATAAA	S000080	"PolyA signal"; poly A signal found in legA gene of pea, rice alpha-amylase; -10 to -30 in the case of animal genes. Near upstream elements (NUE) in Arabidopsis (Loke et al. 2005);
POLASIG2	256	(+)	AATTAAA	S000081
WBOXATNPR1	756	(-)	TTGAC	S000390
POLASIG2	704	(+)	AATTAAA	S000081
POLASIG3	172	(+)	AATAAT	S000088
-10PEHVPSBD	170	(-)	TATTCT	S000392
-10PEHVPSBD	651	(-)	TATTCT	S000392
POLLEN1LELAT52	100	(+)	AGAAA	S000245
POLLEN1LELAT52	252	(+)	AGAAA	S000245	One of two co-dependent regulatory elements responsible for pollen specific activation of tomato (L.e.) lat52 gene; Found at -72 to -68 region; See S000246 (POLLEN2LELAT52); AGAAA and TCCACCATA (S000246) are required for pollen specific expression. Also found in the promoter of tomato endo-beta-mannanase gene (LeMAN5) gene (Filichkin et al. 2004)
POLLEN1LELAT52	266	(+)	AGAAA	S000245
-10PEHVPSBD	840	(-)	TATTCT	S000392
INRNTPSADB	234	(-)	YTCANTYY	S000395
POLLEN1LELAT52	656	(+)	AGAAA	S000245
POLLEN1LELAT52	733	(+)	AGAAA	S000245
POLLEN1LELAT52	809	(+)	AGAAA	S000245
INRNTPSADB	810	(-)	YTCANTYY	S000395
TATABOXOSPAL	639	(-)	TATTTAA	S000400
RAV1AAT	56	(+)	CAACA	S000314
RAV1AAT	564	(+)	CAACA	S000314
MYCCONSENSUSAT	50	(-)	CANNTG	S000407
ROOTMOTIFTAPOX1	7	(+)	ATATT	S000098
MYCCONSENSUSAT	419	(-)	CANNTG	S000407
ROOTMOTIFTAPOX1	92	(+)	ATATT	S000098	Motif found both in promoters of rolD; root (Elmayan et al 1995)
ACGTATERD1	845	(-)	ACGT	S000415
ROOTMOTIFTAPOX1	300	(+)	ATATT	S000098
ROOTMOTIFTAPOX1	364	(+)	ATATT	S000098
WBOXHVISO1	541	(-)	TGACT	S000442
ROOTMOTIFTAPOX1	724	(+)	ATATT	S000098
WRKY71OS	542	(-)	TGAC	S000447
ROOTMOTIFTAPOX1	796	(+)	ATATT	S000098
WRKY71OS	606	(-)	TGAC	S000447
WRKY71OS	756	(-)	TGAC	S000447
CACTFTPPCA1	4	(-)	YACT	S000449
CACTFTPPCA1	427	(-)	YACT	S000449
CACTFTPPCA1	434	(-)	YACT	S000449
CACTFTPPCA1	576	(-)	YACT	S000449
CACTFTPPCA1	805	(-)	YACT	S000449
SEF4MOTIFGM7S	853	(+)	RTTTTTR	S000103
SEF4MOTIFGM7S	859	(+)	RTTTTTR	S000103
CACTFTPPCA1	830	(-)	YACT	S000449
SORLIP1AT	548	(+)	GCCAC	S000482
SORLIP5AT	804	(+)	GAGTGAG	S000486
ARR1AT	12	(-)	NGATT	S000454
SURE1STPAT21	653	(+)	AATAGAAAA	S000186
SV40COREENHAN	831	(+)	GTGGWWHG	S000123
TAAAGSTKST1	137	(+)	TAAAG	S000387
ARR1AT	313	(-)	NGATT	S000454
ARR1AT	416	(-)	NGATT	S000454
ARR1AT	784	(-)	NGATT	S000454
TATABOX2	295	(+)	TATAAAT	S000109
ARR1AT	898	(-)	NGATT	S000454
TATABOX3	8	(+)	TATTAAT	S000110
WBOXNTERF3	541	(-)	TGACY	S000457
TATABOX4	893	(+)	TATATAA	S000111
TATABOX5	580	(+)	TTATTT	S000203
WBOXNTERF3	605	(-)	TGACY	S000457
TATABOX5	695	(+)	TTATTT	S000203
NODCON2GM	386	(-)	CTCTT	S000462
OSE2ROOTNODULE	386	(-)	CTCTT	S000468
TATCCAOSAMY	317	(+)	TATCCA	S000403
ANAERO1CONSENSUS	153	(-)	AAACAAA	S000477
WBBOXPCWRKY1	557	(+)	TTTGACY	S000310	"W-box" found in promoter of Arabidopsis thaliana (A.t.) NPR1 gene; Located between +70 and +79 in tandem; They were recognized specifically by salicylic acid (SA)-induced WRKY DNA binding proteins;
ANAERO1CONSENSUS	856	(-)	AAACAAA	S000477
WBOXATNPR1	367	(+)	TTGAC	S000390
SORLIP1AT	428	(-)	GCCAC	S000482
WBOXATNPR1	558	(+)	TTGAC	S000390
CURECORECR	440	(-)	GTAC	S000493
WBOXATNPR1	728	(+)	TTGAC	S000390
CURECORECR	513	(-)	GTAC	S000493
BIHD1OS	368	(-)	TGTCA	S000498
WBOXHVISO1	559	(+)	TGACT	S000442
BIHD1OS	685	(-)	TGTCA	S000498
WBOXNTERF3	559	(+)	TGACY	S000457
BIHD1OS	729	(-)	TGTCA	S000498
WRKY71OS	368	(+)	TGAC	S000447
CGCGBOXAT	468	(-)	VCGCGB	S000501
WRKY71OS	559	(+)	TGAC	S000447
ABRERATCAL	468	(-)	MACGYGB	S000507
WRKY71OS	685	(+)	TGAC	S000447
WRKY71OS	729	(+)	TGAC	S000447
RHERPATEXPA7	393	(-)	KCACGW	S000512
ZDNAFORMINGATCAB1	843	(+)	ATACGTGT	S000321
